# Supplementary material for: Critical assessment of chromatographic metadata in publicly available metabolomics data repositories
Source: Metabolomics. 2022 Nov 27;18(12):97. doi: 10.1007/s11306-022-01956-x (PMC9701651; doi:10.1007/s11306-022-01956-x)
Supplement: Supplementary file 3 — Supplementary file3 (XLSX 207 kb) [file 11306_2022_1956_MOESM3_ESM.xlsx]

## Sheet: MetaboLights
ID	Metabolights_ID	Mode	USP_Code	Length	Diameter	Particle_size	Manufacturer	Column_normalized	Solvent_A	Solvent_B	Solvent_C	Solvent_D	Gradient	Gradient_comment	Temperature	Flow_rate	Metabolomics/lipidomics	Author	Release_date
0001	MTBLS10	RP	L1	50	2	3	Phenomenex	Phenomenex Gemini NX-C18	99.9% water / 0.1% ACN + 0.05% formic acid	ACN + 0.05% formic acid	NA	NA	0 to 2 min isocratic 95 % A (deionized water, 0.1 % [v/v] acetonitrile [Baker, HPLC grade] and 0.05 % formic acid), 5 % B (acetonitrile, 0.05 % formic acid); 2 to 30 min linear gradient to 80 % B; isocratic for 5 min		NA	200	metabolomics	Steffen Neumann	2012-08-14
0002	MTBLS103	RP	L1	NA	NA	1.8	Waters	Waters ACQUITY UPLC HSS T3	water + 0.1% formic acid	ACN + 0.1% formic acid	NA	NA	The linear gradient elution started at 100% A (time 0-3 min) and finished at 100% B (20–21 min)		NA	400	metabolomics	Sara Samino	2015-04-09
0003	MTBLS103	HILIC	L3	NA	NA	1.7	Waters	Waters ACQUITY UPLC BEH HILIC	water + 50 mM ammonium acetate	ACN	NA	NA	The linear gradient elution started at 95% B (time 0–2 min) and finished at 55% B (6 min)		NA	400	metabolomics	Sara Samino	2015-04-09
0004	MTBLS1033	HILIC	L68	100	2.1	1.7	Waters	Waters ACQUITY UPLC BEH Amide	NA	NA	NA	NA	NA		NA	300	NA	Jun Rao	2019-08-25
0005	MTBLS1040	HILIC	L114	100	2.1	3.5	Merck	Merck SeQuant ZIC-HILIC	water + 0.1% formic acid (pH 2.63)	ACN + 0.1% formic acid	NA	NA	isocratic step at 95% B for 1.5 min, 95 to 40% B in 12 min, maintained at 40% B for 2 min, then decreasing to 25% B at 14.2 min, maintained for 2.8 min, then returned to initial conditions over 1 min, and a column re-equilibration phase of 7 min		25°C	300	metabolomics	Romanas Chaldeckis	2019-12-31
0006	MTBLS1044	HILIC	L68	30	2.1	1.8	Waters	ambiguous/incorrect information	water + 10 mM ammonium formate / 0.1% formic acid	ACN + 0.1% formic acid	NA	NA	0-1.3 min: isocratic 10% A (water/formic acid, 99.9/0.1 (v/v), 10 mM ammonium formate), 90% B (acetonitrile/formic acid, 99.9/0.1 (v/v)); 1.3-1.5 min linear from 90% to 40% B; 1.5-1.7 min linear from 40% to 90% B, 1.7-2 min isocratic 90% B		NA	400	metabolomics	Hannes Link	2019-07-01
0007	MTBLS1044	HILIC	NA	50	2.1	5	Hilicon	ambiguous/incorrect information	water + 10 mM ammonium carbonate / 0.2% formic acid	ACN	NA	NA	0-1.3 min: isocratic 10% A (water/formic acid, 99.8/0.2 (v/v), 10 mM ammonium carbonate), 90% B (acetonitrile); 1.3-1.5 min linear from 90% to 40% B; 1.5-1.7 min linear from 40% to 90% B, 1.7-2 min isocratic 90% B		NA	400	metabolomics	Hannes Link	2019-07-01
0008	MTBLS106	RP	L1	100	2.1	1.7	Waters	Waters ACQUITY UPLC BEH C18	water + 0.1% formic acid / 0.05% PFPA	MeOH + 0.1% formic acid / 0.05% PFPA	NA	NA	NA		NA	NA	metabolomics	Dimitri Scherbakov	2019-05-24
0009	MTBLS106	RP	L1	100	2.1	1.7	Waters	Waters ACQUITY UPLC BEH C18	MeOH + 0.01% formic acid / 0.05% PFPA	ACN + 0.01% formic acid / 0.05% PFPA	water + 0.01% formic acid / 0.05% PFPA	NA	NA		NA	NA	metabolomics	Dimitri Scherbakov	2019-05-24
0010	MTBLS106	RP	L1	100	2.1	1.7	Waters	Waters ACQUITY UPLC BEH C18	MeOH + 6.5 mM ammonium bicarbonate (pH 8)	water + 6.5 mM ammonium bicarbonate (pH 8)	NA	NA	NA		NA	NA	metabolomics	Dimitri Scherbakov	2019-05-24
0011	MTBLS106	HILIC	L68	150	2.1	1.7	Waters	Waters ACQUITY UPLC BEH Amide	water + 10 mM ammonium formate (pH 10.8)	ACN + 10 mM ammonium formate (pH 10.8)	NA	NA	NA		NA	NA	metabolomics	Dimitri Scherbakov	2019-05-24
0012	MTBLS1066	RP	L1	100	2.1	1.9	Thermo Fisher Scientific	Thermo Scientific Hypersil GOLD aQ	water + 0.1% formic acid	ACN + 0.1% formic acid	NA	NA	The HPLC method started with holding 100% A for 1.5 min, followed by a linear gradient to 100% B in 6.5 min. After washing for 2.0 min at 100% B, the column was re-equilibrated to starting conditions for 3.0 min, resulting in a total run time of 13.0 min		30°C	0.3	metabolomics	David Licha	2020-06-21
0013	MTBLS1066	HILIC	NA	150	2	1.8	Macherey-Nagel	Macherey-Nagel NUCLEODUR HILIC	50% water / 50% ACN + 50 mM ammonium formate	10% water / 90% ACN + 10 mM ammonium formate	NA	NA	After holding 100% B for 3.0 min a linear gradient to 100% A in 17.0 min was applied. The column was washed for 2.0 min at 100% A and re-equilibrated to starting conditions for 8.0 min, resulting in a total run time of 30.0 min		30°C	0.3	metabolomics	David Licha	2020-06-21
0014	MTBLS107	RP	L1	50	2.1	1.8	Macherey-Nagel	ambiguous/incorrect information	water + 0.1% formic acid	MeOH	NA	NA	0-1 min A=98%, B=2%; 2.5 min A=60%, B=40%; 4 min A=50%, B=50%; 5-7 min A=20%, B=80%; 7.10-8 min A=0%, B=100%; 8.01-10 A=98%, B=2%		30°C	300	metabolomics	Lieven van Meulebroek	2014-08-31
0015	MTBLS1073	RP	L1	150	2.1	2.6	Phenomenex	Phenomenex Kinetex C18	40% water / 60% MeOH + 10 mM ammonium formate / 0.1% formic acid	10% MeOH / 90% iPrOH + 10 mM ammonium formate / 0.1% formic acid	NA	NA	75% solvent A/25% solvent B for 2 min; 35% A/65% B for 2 min at curve value = 4; held at 35% A/65% B for 1 min; 0% A/100% B for 11 min at curve value = 4; and held at 0% A/100% B for 4 mins. The column was briefly washed and re-equilibrated before the next run. In total each run lasted 30 min		NA	250	lipidomics	John Purdy	2020-06-26
0016	MTBLS108	RP	L1	50	2.1	1.8	Macherey-Nagel	ambiguous/incorrect information	water + 0.1% formic acid	MeOH	NA	NA	0-1 min A=98%, B=2%; 2.5 min A=60%, B=40%; 4 min A=50%, B=50%; 5-7 min A=20%, B=80%; 7.10-8 min A=0%, B=100%; 8.01-10 A=98%, B=2%		30°C	300	metabolomics	Lieven van Meulebroek	2014-08-31
0017	MTBLS1085	HILIC	L114	150	4.6	5	Merck	Merck SeQuant ZIC-HILIC	water + 0.1% formic acid	ACN + 0.1% formic acid	NA	NA	(time (min), % acetonitrile): 0, 80; 12, 50; 26, 50; 28, 20; 36, 20; 37, 80; 45, 80		NA	300	metabolomics	Ana Sofia Henriques da Costa	2020-07-03
0018	MTBLS1085	HILIC	L122	150	2.1	5	Merck	Merck SeQuant ZIC-pHILIC	water + 20 mM ammonium carbonate (pH 9.4)	ACN	NA	NA	(time (min), % acetonitrile): 0, 80; 2, 80; 17, 20; 17.1, 80; 19.1, 80; 22.1, 80;22.2, 80, with an increase in flow rate to 400 μl/min from 19.1 to 22.1		NA	200	metabolomics	Ana Sofia Henriques da Costa	2020-07-03
0019	MTBLS109	RP	L1	50	2.1	1.8	Macherey-Nagel	ambiguous/incorrect information	water + 0.1% formic acid	MeOH	NA	NA	0-1 min A=98%, B=2%; 2.5 min A=60%, B=40%; 4 min A=50%, B=50%; 5-7 min A=20%, B=80%; 7.10-8 min A=0%, B=100%; 8.01-10 A=98%, B=2%		30°C	300	metabolomics	Lieven van Meulebroek	2014-08-31
0020	MTBLS110	RP	L1	50	2.1	1.8	Macherey-Nagel	ambiguous/incorrect information	water + 0.1% formic acid	MeOH	NA	NA	0-1 min A=98%, B=2%; 2.5 min A=60%, B=40%; 4 min A=50%, B=50%; 5-7 min A=20%, B=80%; 7.10-8 min A=0%, B=100%; 8.01-10 A=98%, B=2%		30°C	300	metabolomics	Lieven van Meulebroek	2014-08-31
0021	MTBLS111	RP	L1	50	2.1	1.8	Macherey-Nagel	ambiguous/incorrect information	water + 0.1% formic acid	MeOH	NA	NA	0-1 min A=98%, B=2%; 2.5 min A=60%, B=40%; 4 min A=50%, B=50%; 5-7 min A=20%, B=80%; 7.10-8 min A=0%, B=100%; 8.01-10 A=98%, B=2%		30°C	300	metabolomics	Lieven van Meulebroek	2014-08-31
0022	MTBLS1115	HILIC	L68	100	2.1	1.7	Waters	Waters ACQUITY UPLC BEH Amide	water + 25 mM ammonium acetate / 25 mM ammonium hydroxide (pH 9.75)	ACN	NA	NA	The gradient elution was as follows: 5:95 A/B at 0 min; 5:95 A/B at 0.5 min; 35:65 A/B at 7 min; 60:40 A/B at 8 min; and 60:40 A/B at 9 min; 5:95 A/B at 9.1 min; 5:95 A/B at 12 min		NA	500	metabolomics	Panrao Liu	2019-12-20
0023	MTBLS1127	RP	L1	100	2.1	1.7	Waters	Waters ACQUITY UPLC BEH C18	water + 0.1% formic acid	MeOH	NA	NA	0-2 min, 90%-10% A1; 2-2.5 min, 10% A1; 2.5-3 min, 10%-90% A1; 3-5 min, 90% A1.		40°C	250	metabolomics	Guodong Rao	2019-08-02
0024	MTBLS1133	RP	L1	150	2.1	3	Supelco	Merck Discovery HS C18	water + 0.1% formic acid	ACN + 0.1% formic acid	NA	NA	The initial conditions were set at 25% phase B, which increased linearly to 95% phase B in 35 min. Then it returned to the initial conditions in 1 min, which were held for 9 min for column reconditioning		40°C	600	metabolomics	Juan Rodriguez-Coira	2020-07-25
0025	MTBLS1140	HILIC	L68	100	2.1	1.7	Waters	Waters ACQUITY UPLC BEH Amide	water + 25 mM ammonium acetate / 25 mM ammonium hydroxide (pH 9.75)	ACN	NA	NA	0 min, 95% B; 7 min, 65% B; 9 min, 40% B; 9.1 min, 95% B; and 12 min, 95% B		NA	500	metabolomics	Shanting Liao	2019-08-31
0026	MTBLS1167	HILIC	L122	150	4.6	5	Merck	Merck SeQuant ZIC-pHILIC	water + 20 mM ammonium carbonate	ACN	NA	NA	20:80 was gradually altered to 80:20 over a 15 min period, after which the gradient was changed to 95:5 as rapidly as possible and held for 2 min. After returning the gradient to 20:80 as rapidly as possible, this was held for a further 7 min		30°C	300	metabolomics	Andrew Pountain	2019-09-09
0027	MTBLS119	RP	L1	50	2.1	1.7	Waters	Waters ACQUITY UPLC BEH C18	water + 0.1% formic acid	ACN	NA	NA	The separation initially started with 95% A (0-1 min) with a linear ramp to 85% A (1.0-1.5 min), followed by a second ramp to 40% A (1.5-6.9 min). The gradient was rapidly ramped to 10% A (6.9-7.0 min) where it was held for 0.5 min (7.0-7.5 min). Re-equilibration involved ramping back to 95% A (7.5-8.0 min) and holding at 95% A for 2 min (8.0-10.0 min)		40°C	200	metabolomics	Richard Helm	2015-01-31
0028	MTBLS119	HILIC	L68	50	2.1	1.7	Waters	Waters ACQUITY UPLC BEH Amide	water + 0.1% formic acid	ACN + 0.1% formic acid	NA	NA	The separation initially started with 99% B (0-0.5 min) with a linear ramp to 50% B (0.5-7.0 min). The gradient was rapidly ramped to 99% B (7.0-7.1 min) where it was held for 3.9 min (7.1-10 min)		45°C	400	metabolomics	Richard Helm	2015-01-31
0029	MTBLS120	RP	L1	50	2.1	1.7	Waters	Waters ACQUITY UPLC BEH C18	water + 0.1% formic acid	ACN	NA	NA	The following gradient conditions were used: isocratic at 5% B (0-1 min), followed by linear gradient to 15% B (1-2 min), to 95% B (2-11 min), isocratic at 95% B (11-12.5 min), followed by return to initial conditions (12.5-15 min)		NA	200	metabolomics	Christin Kastl, Richard Helm	2015-11-06
0030	MTBLS120	HILIC	L68	50	2.1	1.7	Waters	Waters ACQUITY UPLC BEH Amide	water + 0.1% formic acid	ACN	NA	NA	Gradient conditions: isocratic at 99% B (0-0.5 min), followed by linear gradient to 30% B (0.5-7 min), to 99% B (7-7.10 min), isocratic at 99% B (7.10-10 min)		NA	200	metabolomics	Christin Kastl, Richard Helm	2015-11-06
0031	MTBLS1217	RP	L1	150	2.1	3.5	Waters	Waters XBridge BEH C18	NA	NA	NA	NA	NA		NA	NA	NA	Christoph Bueschl	2020-09-11
0032	MTBLS1221	RP	L1	100	2.1	1.7	Waters	Waters ACQUITY UPLC BEH C18	water + 0.5 mM ammonium fluoride / 0.1% formic acid	ACN + 0.1% formic acid	NA	NA	mobile phase (B) was held at 1% for 1.5 min, increased to 80% in 15 min, then to 99% in 17 min and held for 2 min before going to initial condition and held for 10 min		40°C	200	metabolomics	Ho-Joon Lee	2019-10-17
0033	MTBLS1221	HILIC	L68	100	2.1	1.7	Waters	Waters ACQUITY UPLC BEH Amide	water + 20 mM ammonium acetate (pH 9.6)	ACN	NA	NA	mobile phase (B) was held at 85% for 1 min, decreased to 65% in 12 min, then to 40% in 15 min and held for 5 min before going to initial condition and held for 10 min		40°C	200	metabolomics	Ho-Joon Lee	2019-10-17
0034	MTBLS1223	Other	L109	100	2.1	3	Thermo Fisher Scientific	Thermo Scientific Hypercarb	NA	NA	NA	NA	NA		60°C	NA	NA	Sofie Lautrup	2020-09-11
0035	MTBLS124	RP	L7	100	1	1.8	Waters	ambiguous/incorrect information	95% water / 5% MeOH + 0.1% formic acid	5% water / 95% MeOH + 0.1% formic acid	NA	NA	100% A, which was held for 0.1 min, ramped to 40% B in 0.9 min, to 70% B over 2 min, and to 100% B over 8 min. The mobile phase was held at 100% B for 6 min, returned to starting conditions over 0.1 min, and allowed to re-equilibrate at for 5.9 min		50°C	140	metabolomics	Andrea Ganna	2015-03-23
0036	MTBLS125	HILIC	L122	150	2.1	5	Merck	Merck SeQuant ZIC-pHILIC	ACN	water + 10 mM ammonium carbonate (pH 9.3)	NA	NA	with gradient elution from 80% A to 20% A in 30 min		NA	100	metabolomics	Romanas Chaldeckis	2014-12-15
0037	MTBLS126	HILIC	L122	150	2.1	5	Merck	Merck SeQuant ZIC-pHILIC	ACN	water + 10 mM ammonium carbonate (pH 9.3)	NA	NA	gradient elution from 80% A to 20% A in 30 min,		NA	100	metabolomics	Romanas Chaldeckis	2014-12-15
0038	MTBLS127	HILIC	L122	150	2.1	5	Merck	Merck SeQuant ZIC-pHILIC	ACN	water + 10 mM ammonium carbonate (pH 9.3)	NA	NA	with gradient elution from 80% A to 20% A in 30 min		NA	100	metabolomics	Romanas Chaldeckis	2014-12-15
0039	MTBLS128	Other	NA	150	2.1	3	MicroSolv Technologies	ambiguous/incorrect information	50% water / 50% ACN + 0.1% formic acid	10% water / 90% ACN + 0.1% formic acid	NA	NA	inear gradient elution was performed as follows: t = 0 min, 100% B; t = 6 min 0% B; t = 7 min, 0% B; t = 8.5 min 100% B; t = 13 min 100% B		NA	400	metabolomics	Frederik Walter	2015-10-06
0040	MTBLS129	RP	L1	100	2.1	1.8	Agilent	Agilent ZORBAX Eclipse Plus C18	water + 0.1% formic acid	ACN + 0.1% formic acid	NA	NA	0.1% FA in ACN (t = 0 to 0.5 min, B = 10%; t = 0.5 to 12 min, B = 100%; t = 12 to 15 min, B = 100%; t = 15 to 15.1 min, B = 10%; t = 15.1 to 18 min, B = 10%)		50°C	300	metabolomics	Shivshankar Umashankar	2016-10-03
0041	MTBLS129	RP	L1	100	2.1	1.7	Waters	Waters ACQUITY UPLC BEH C18	water + 0.1% formic acid	ACN + 0.1% formic acid	NA	NA	The following gradient was used: 5% B for 0.5 min, 5 to 100% B in 9 min, holding at 100% B for 2 min and re-equilibration at 5% B for 2 min.		50°C	400	metabolomics	Shivshankar Umashankar	2016-10-03
0042	MTBLS1295	RP	L1	100	2.1	1.7	Waters	Waters ACQUITY UPLC BEH C18	water + 10 mM ammonium acetate (pH 4)	80% ACN / 20% MeOH	NA	NA	The LC elution conditions were optimized as follows: isocratic at 5% B (0–0.5 min), gradient from 10 to 75% B (0.5–15.5 min), isocratic at 100% B (15.5–16.3 min); and isocratic at 5% B (16.3–17.0 min)	ambiguous/incorrect information	40°C	400	metabolomics	Xuefeng Gao	2019-11-30
0043	MTBLS135	RP	L1	100	2.1	1.7	Waters	Waters ACQUITY UPLC BEH C18	water + 0.1% formic acid	MeOH + 0.1% formic acid	NA	NA	NA		NA	NA	metabolomics	Massimo Loda	2019-06-01
0044	MTBLS135	RP	L1	100	2.1	1.7	Waters	Waters ACQUITY UPLC BEH C18	MeOH + 6.5 mM ammonium bicarbonate	water + 6.5 mM ammonium bicarbonate	NA	NA	NA		NA	NA	metabolomics	Massimo Loda	2019-06-01
0045	MTBLS135	HILIC	L68	150	2.1	1.7	Waters	Waters ACQUITY UPLC BEH Amide	water + 10 mM ammonium formate	ACN + 10 mM ammonium formate	NA	NA	NA		NA	NA	metabolomics	Massimo Loda	2019-06-01
0046	MTBLS136	RP	L1	100	2.1	1.7	Waters	Waters ACQUITY UPLC BEH C18	water + 0.1% formic acid / 0.05% PFPA	MeOH + 0.1% formic acid / 0.05% PFPA	NA	NA	NA		NA	NA	metabolomics	Victoria Stevens	2019-06-02
0047	MTBLS136	RP	L1	100	2.1	1.7	Waters	Waters ACQUITY UPLC BEH C18	MeOH + 0.01% formic acid / 0.05% PFPA	ACN + 0.01% formic acid / 0.05% PFPA	water + 0.01% formic acid / 0.05% PFPA	NA	NA		NA	NA	metabolomics	Victoria Stevens	2019-06-02
0048	MTBLS136	RP	L1	100	2.1	1.7	Waters	Waters ACQUITY UPLC BEH C18	MeOH + 6.5 mM ammonium bicarbonate (pH 8)	water + 6.5 mM ammonium bicarbonate (pH 8)	NA	NA	NA		NA	NA	metabolomics	Victoria Stevens	2019-06-02
0049	MTBLS136	HILIC	L68	150	2.1	1.7	Waters	Waters ACQUITY UPLC BEH Amide	water + 10 mM ammonium formate (pH 10.8)	ACN + 10 mM ammonium formate (pH 10.8)	NA	NA	NA		NA	NA	metabolomics	Victoria Stevens	2019-06-02
0050	MTBLS137	RP	L1	150	2.1	1.8	Waters	Waters ACQUITY UPLC HSS T3	water + 0.1% formic acid	MeOH + 0.1% formic acid	NA	NA	The multistep linear gradient used was as follows: 0-1 min, 100% A isocratic; 1-3 min, 100-90% A; 3-18 min, 90-60% A; 18-21 min, 60-0% A; 21-25.5 min, 0% A isocratic; 25.5-25.6 min, 0-100% A; 25.6-28 min 100% isocratic		40°C	280	metabolomics	Panagiotis Arapitsas	2014-11-09
0051	MTBLS140	RP	L1	100	2.1	1.8	Thermo Fisher Scientific	ambiguous/incorrect information	water + 0.1% formic acid	ACN + 0.1% formic acid	NA	NA	100% A for 1.5 minutes followed by a linear gradient to 100% B in 6.5 min and holding for 2 min. In the end a re-equilibration step was performed for 3.0 min at 0.0% B		30°C	300	metabolomics	Marc Rurik	2015-09-07
0052	MTBLS142	RP	L1	150	2.1	3.5	Waters	Waters SunFire C18	water + 0.1% formic acid	MeOH	NA	NA	a linear gradient from 5% B (A: H2O + 0.1% formic acid, B: MeOH) to 100% B over 30 min		NA	250	metabolomics	Mehdi Beniddir	2018-12-03
0053	MTBLS143	RP	L1	50	2.1	1.7	Waters	Waters ACQUITY UPLC BEH C18	water + 10 mM ammonium acetate / 0.1% formic acid	57% ACN / 43% iPrOH + 10 mM ammonium acetate / 0.1% formic acid	NA	NA	NA		60°C	500	?	Sam Ansari	2015-11-19
0054	MTBLS143	RP	L1	50	2.1	5	Thermo Fisher Scientific	Thermo Scientific AQUASIL C18	50% water / 50% MeOH + 5 mM ammonium acetate / 0.1% formic acid	MeOH + 5 mM ammonium acetate / 0.1% formic acid	iPrOH + 10 mM ammonium acetate / 0.1% formic acid	NA	NA		60°C	750	?	Sam Ansari	2015-11-19
0055	MTBLS143	RP	L1	50	2.1	1.7	Waters	Waters ACQUITY UPLC BEH C18	MeOH + 10 mM ammonium acetate / 0.1% formic acid	iPrOH + 10 mM ammonium acetate / 0.1% formic acid	water + 10 mM ammonium acetate / 0.1% formic acid	NA	NA		45°C	500	?	Sam Ansari	2015-11-19
0056	MTBLS143	RP	L1	250	2	5	Phenomenex	ambiguous/incorrect information	63% water / 37% ACN + 0.2% formic acid	50% ACN / 50% iPrOH	NA	NA	NA		60°C	300	?	Sam Ansari	2015-11-19
0057	MTBLS144	RP	L1	150	2	4	Phenomenex	Phenomenex Synergi Fusion-RP	water + 0.1% formic acid	ACN + 0.1% formic acid	NA	NA	with the following gradient: hold at 5% B for 0-2 min, ramp from 5 to 65% B between 2 and 20 min, ramp from 65 to 100% B between 20 and 25 min, hold at 100% B from 25-32 min, and then ramp back to 5% B between 32 and 32.5 min for re-equilibration (32.5-40 min)		NA	250	metabolomics	Krista Longnecker	2014-12-12
0058	MTBLS145	RP	L1	100	2.1	1.7	Waters	Waters ACQUITY UPLC BEH C18	water + 0.1% formic acid / 0.05% PFPA	MeOH + 0.1% formic acid / 0.05% PFPA	NA	NA	NA		NA	NA	metabolomics	Jonathan Sobel	2019-02-01
0059	MTBLS145	RP	L1	100	2.1	1.7	Waters	Waters ACQUITY UPLC BEH C18	MeOH + 0.01% formic acid / 0.05% PFPA	ACN + 0.01% formic acid / 0.05% PFPA	water + 0.01% formic acid / 0.05% PFPA	NA	NA		NA	NA	metabolomics	Jonathan Sobel	2019-02-01
0060	MTBLS145	RP	L1	100	2.1	1.7	Waters	Waters ACQUITY UPLC BEH C18	MeOH + 6.5 mM ammonium bicarbonate (pH 8)	water + 6.5 mM ammonium bicarbonate (pH 8)	NA	NA	NA		NA	NA	metabolomics	Jonathan Sobel	2019-02-01
0061	MTBLS145	HILIC	L68	150	2.1	1.7	Waters	Waters ACQUITY UPLC BEH Amide	water + 10 mM ammonium formate (pH 10.8)	ACN + 10 mM ammonium formate (pH 10.8)	NA	NA	NA		NA	NA	metabolomics	Jonathan Sobel	2019-02-01
0062	MTBLS146	RP	L1	150	2.1	3.5	Agilent	ambiguous/incorrect information	water + 0.1% formic acid	MeOH + 0.1% formic acid	NA	NA	The gradient was as follows: 5% B at 0 min, 5% B at 5 min, 100% B at 8 min, 100% B at 9 min, 5% B at 18 min, and 5% B at 20 min		NA	200	metabolomics	Robert Davidson	2015-03-03
0063	MTBLS148	RP	L1	150	2.1	1.9	Thermo Fisher Scientific	ambiguous/incorrect information	water	ACN + 0.1% formic acid	NA	NA	After an isocratic step of 2 min at 100% phase A, a linear gradient from 0% to 100% B was run over the next 11 min with a mobile phase flow of 500 µl/min. After returning to 100% A at 15.5 min, the column was then allowed to equilibrate for 3.5 min, leading to a total run time of 19 min		NA	500	metabolomics	Etienne A. Thevenot	2014-12-18
0064	MTBLS154	RP	L1	150	2	4	Phenomenex	Phenomenex Synergi Fusion-RP	water + 0.1% formic acid	ACN + 0.1% formic acid	NA	NA	The chromatography gradient was: an initial hold of 95% A (0.1% formic acid in water) : 5% B (0.1% formic acid in acetonitrile) for 2 minutes, ramp to 65% B from 2 to 20 minutes, ramp to 100% B from 20 to 25 min, and hold until 32.5 minutes. The column was re-equilibrated for 7 min between samples with solvent A		NA	NA	metabolomics	Krista Longnecker	2015-01-27
0065	MTBLS155	RP	L1	150	2	4	Phenomenex	Phenomenex Synergi Fusion-RP	water + 0.1% formic acid	ACN + 0.1% formic acid	NA	NA	The chromatography gradient was: an initial hold of 95% A (0.1% formic acid in water) : 5% B (0.1% formic acid in acetonitrile) for 2 minutes, ramp to 65% B from 2 to 20 minutes, ramp to 100% B from 20 to 25 min, and hold until 32.5 minutes. The column was re-equilibrated for 7 min between samples with solvent A		NA	NA	metabolomics	Krista Longnecker	2015-01-26
0066	MTBLS157	RP	L1	150	2	4	Phenomenex	Phenomenex Synergi Fusion-RP	water + 0.1% formic acid	ACN + 0.1% formic acid	NA	NA	he gradient included: hold at 5% B for 2 minutes; ramp to 65% B for 16 minutes; ramp to 100% B for 7 minutes and hold for 8 min. The column was re-equilibrated for 8.5 min in between analyses		NA	NA	metabolomics	Krista Longnecker	2015-01-29
0067	MTBLS159	RP	L1	100	2.1	1.7	Waters	Waters ACQUITY UPLC BEH C18	water + 0.1% formic acid / 0.05% PFPA	MeOH + 0.1% formic acid / 0.05% PFPA	NA	NA	NA		NA	NA	metabolomics	Pinchas Cohen	2019-06-21
0068	MTBLS159	RP	L1	100	2.1	1.7	Waters	Waters ACQUITY UPLC BEH C18	MeOH + 0.01% formic acid / 0.05% PFPA	ACN + 0.01% formic acid / 0.05% PFPA	water + 0.01% formic acid / 0.05% PFPA	NA	NA		NA	NA	metabolomics	Pinchas Cohen	2019-06-21
0069	MTBLS159	RP	L1	100	2.1	1.7	Waters	Waters ACQUITY UPLC BEH C18	MeOH + 6.5 mM ammonium bicarbonate (pH 8)	water + 6.5 mM ammonium bicarbonate (pH 8)	NA	NA	NA		NA	NA	metabolomics	Pinchas Cohen	2019-06-21
0070	MTBLS159	HILIC	L68	150	2.1	1.7	Waters	Waters ACQUITY UPLC BEH Amide	water + 10 mM ammonium formate (pH 10.8)	ACN + 10 mM ammonium formate (pH 10.8)	NA	NA	NA		NA	NA	metabolomics	Pinchas Cohen	2019-06-21
0071	MTBLS160	RP	L1	100	1	1.8	Waters	Waters ACQUITY UPLC HSS T3	water + 0.1% formic acid	ACN + 0.1% formic acid	NA	NA	0–1 min, isocratic 95% A (water/formic acid, 99.9/0.1 (v/v)), 5% B (acetonitrile/formic acid, 99.9/0.1 (v/v)); 1–16 min, linear from 5 to 95% B; 16–18 min, isocratic 95% B; 18–20 min, isocratic 5% B		40°C	150	metabolomics	Steffen Neumann	2017-02-03
0072	MTBLS163	RP	L1	150	0.5	5	Optimize Technologies	ambiguous/incorrect information	water + 0.1% formic acid	90% ACN / 10% iPrOH + 0.1% formic acid	NA	NA	he elution gradient was composed from solvent A: 0.1% formic acid in water; solvent B: acetonitrile–isopropanol–formic acid (9:1:0.1 (v/v)). The gradient profile was: 0 min, 40% B; 0–5 min, 40% B; 5–7 min, 40–66.4% B; 7–13 min, 66.4–73% B; 13–15 min, 73–95% B; 15–19 min, 95% B; 19–20 min, 95–40% B; 20–24 min; 40% B (isocratic)		NA	20	metabolomics	Mesut Bilgin	2015-03-11
0073	MTBLS165	HILIC	L122	150	4.6	5	Merck	Merck SeQuant ZIC-pHILIC	water + 20 mM ammonium carbonate (pH 9.2)	ACN	NA	NA	The elution gradient was performed by decreasing the percentage of acetonitrile from 80% to 20% in 30 min followed by washing the column at 5% of acetonitrile for 5 min and finally re-equilibrating the column at 80% of B for 10 min		NA	300	metabolomics	Tong Zhang	2015-03-31
0074	MTBLS168	RP	L1	150	2.1	1.8	Waters	Waters ACQUITY UPLC HSS T3	NA	NA	NA	NA	NA		NA	NA	NA	Mohammad Tauqeer Alam	2015-12-31
0075	MTBLS169	RP	L1	100	1	1.8	Waters	Waters ACQUITY UPLC HSS T3	water + 0.1% formic acid	ACN + 0.1% formic acid	NA	NA	0-1 min, isocratic 95% A (water/formic acid, 99.9/0.1 (v/v)), 5% B (acetonitrile/formic acid, 99.9/0.1 (v/v)); 1-16 min, linear from 5 to 45% B; 16-18 min, isocratic 95% B; 18-20 min, isocratic 5% B.		40°C	150	metabolomics	Steffen Neumann	2015-09-15
0076	MTBLS17	RP	L1	50	2.1	1.7	Waters	ambiguous/incorrect information	98% water / 2% ACN + 0.1% formic acid	2% water / 98% ACN + 0.1% formic acid	NA	NA	he gradient consisted of 100% A for 0.5 min then a ramp of curve 6 to 60% B from 0.5 min to 4.0 min, then a ramp of curve 6 to 100% B from 4.0-8.0 min, a hold at 100% B until 9.0 min, then a ramp of curve 6 to 100% A from 9.0 min to 9.2 min, followed by a hold at 100% A until 10 min		NA	500	metabolomics	Jinlian Wang, Habtom Ressom	2013-06-30
0077	MTBLS173	RP	L1	100	4.6	4	Phenomenex	Phenomenex Synergi Fusion-RP	water + 0.1% formic acid	ACN + 0.1% formic acid	NA	NA	When eluting the column, the mobile phase was increased from 30% solvent B to 100% solvent B in 3 minutes, held at 100% for 5 min, and decreased back to 30% solvent B in 10 s and held for 1 min and 50 s for re-equilibrium, with a total run time of 10 min		NA	NA	metabolomics	Xinzhu Wang	2015-11-17
0078	MTBLS173	HILIC	L114	100	2.1	3.5	Merck	Merck SeQuant ZIC-HILIC	water + 100 mM ammonium acetate	ACN	NA	NA	When eluting the column, the mobile phase was 20% solvent A for 2 min followed by an increase to 50% solvent A over 10 min, and held for a further 3 min for re-equilibrium, with a total run time of 15 min		NA	NA	metabolomics	Xinzhu Wang	2015-11-17
0079	MTBLS173	RP	L7	100	2.1	1.7	Waters	Waters ACQUITY UPLC BEH C8	29% water / 71% ACN + 10 mM ammonium formate	10% water / 90% iPrOH + 10 mM ammonium formate	NA	NA	When eluting the column, the mobile phase was increased from 40% solvent B to 99% solvent B in 18 min, and decreased back to 40% solvent B in 10 s and held for 2 min for re-equilibrium, with a total run time of 20 min		NA	NA	lipidomics	Xinzhu Wang	2015-11-17
0080	MTBLS175	RP	L1	150	2.1	1.7	Waters	Waters ACQUITY UPLC CSH C18	water + 10 mM formic acid (pH 2.3)	ACN	NA	NA	A gradient was introduced to change the chromatographic conditions to 5% A at 22 min. The conditions were kept constant for 3 min to flush the analytical column where after the column was returned to initial conditions at 27 min and allowed to equilibrate for 3 min. The run time was 30 min		80°C	400	metabolomics	Fidele Tugizimana	2015-03-03
0081	MTBLS178	RP	L1	100	2.1	1.7	Waters	Waters ACQUITY UPLC BEH C18	NA	NA	NA	NA	Samples were eluted by a linear acetonitrile gradient containing 0.1% formic acid for 10 min		NA	NA	NA	Cho Kyoungwon	2015-03-11
0082	MTBLS179	RP	L1	100	2.1	1.7	Waters	Waters ACQUITY UPLC BEH C18	water + 0.1% formic acid / 0.05% PFPA	MeOH + 0.1% formic acid / 0.05% PFPA	NA	NA	NA		NA	NA	metabolomics	John Tregoning	2018-11-30
0083	MTBLS179	RP	L1	100	2.1	1.7	Waters	Waters ACQUITY UPLC BEH C18	MeOH + 0.01% formic acid / 0.05% PFPA	ACN + 0.01% formic acid / 0.05% PFPA	water + 0.01% formic acid / 0.05% PFPA	NA	NA		NA	NA	metabolomics	John Tregoning	2018-11-30
0084	MTBLS179	RP	L1	100	2.1	1.7	Waters	Waters ACQUITY UPLC BEH C18	MeOH + 6.5 mM ammonium bicarbonate (pH 8)	water + 6.5 mM ammonium bicarbonate (pH 8)	NA	NA	NA		NA	NA	metabolomics	John Tregoning	2018-11-30
0085	MTBLS179	HILIC	L68	150	2.1	1.7	Waters	Waters ACQUITY UPLC BEH Amide	water + 10 mM ammonium formate (pH 10.8)	ACN + 10 mM ammonium formate (pH 10.8)	NA	NA	NA		NA	NA	metabolomics	John Tregoning	2018-11-30
0086	MTBLS180	RP	L1	100	2.1	1.7	Waters	Waters ACQUITY UPLC BEH C18	water + 0.1% formic acid / 0.05% PFPA	MeOH + 0.1% formic acid / 0.05% PFPA	NA	NA	NA		NA	NA	metabolomics	Monica Dus	2021-02-10
0087	MTBLS180	RP	L1	100	2.1	1.7	Waters	Waters ACQUITY UPLC BEH C18	MeOH + 0.01% formic acid / 0.05% PFPA	ACN + 0.01% formic acid / 0.05% PFPA	water + 0.01% formic acid / 0.05% PFPA	NA	NA		NA	NA	metabolomics	Monica Dus	2021-02-10
0088	MTBLS180	RP	L1	100	2.1	1.7	Waters	Waters ACQUITY UPLC BEH C18	MeOH + 6.5 mM ammonium bicarbonate (pH 8)	water + 6.5 mM ammonium bicarbonate (pH 8)	NA	NA	NA		NA	NA	metabolomics	Monica Dus	2021-02-10
0089	MTBLS180	HILIC	L68	150	2.1	1.7	Waters	Waters ACQUITY UPLC BEH Amide	water + 10 mM ammonium formate (pH 10.8)	ACN + 10 mM ammonium formate (pH 10.8)	NA	NA	NA		NA	NA	metabolomics	Monica Dus	2021-02-10
0090	MTBLS181	RP	L1	100	2.1	1.7	Waters	Waters ACQUITY UPLC BEH C18	water + 0.1% formic acid / 0.05% PFPA	MeOH + 0.1% formic acid / 0.05% PFPA	NA	NA	NA		NA	NA	metabolomics	Alma Balestrazzi	2019-12-01
0091	MTBLS181	RP	L1	100	2.1	1.7	Waters	Waters ACQUITY UPLC BEH C18	MeOH + 0.01% formic acid / 0.05% PFPA	ACN + 0.01% formic acid / 0.05% PFPA	water + 0.01% formic acid / 0.05% PFPA	NA	NA		NA	NA	metabolomics	Alma Balestrazzi	2019-12-01
0092	MTBLS181	RP	L1	100	2.1	1.7	Waters	Waters ACQUITY UPLC BEH C18	MeOH + 6.5 mM ammonium bicarbonate (pH 8)	water + 6.5 mM ammonium bicarbonate (pH 8)	NA	NA	NA		NA	NA	metabolomics	Alma Balestrazzi	2019-12-01
0093	MTBLS181	HILIC	L68	150	2.1	1.7	Waters	Waters ACQUITY UPLC BEH Amide	water + 10 mM ammonium formate (pH 10.8)	ACN + 10 mM ammonium formate (pH 10.8)	NA	NA	NA		NA	NA	metabolomics	Alma Balestrazzi	2019-12-01
0094	MTBLS185	RP	L1	100	2	1.8	Macherey-Nagel	Macherey-Nagel NUCLEODUR C18 Isis	water + 0.1% formic acid	ACN + 0.1% formic acid	NA	NA	NA		NA	NA	metabolomics	Nathalie De Clercq	2016-03-18
0095	MTBLS188	RP	L1	100	1	1.8	Waters	Waters ACQUITY UPLC HSS T3	water + 0.1% formic acid	ACN + 0.1% formic acid	NA	NA	0-1 min, isocratic 95% A (water/formic acid, 99.9/0.1 (v/v)), 5% B (acetonitrile/formic acid, 99.9/0.1 (v/v)); 1-16 min, linear from 5 to 95% B; 16-18 min, isocratic 95% B; 18-20 min, isocratic 5% B		NA	150	metabolomics	Steffen Neumann	2015-05-10
0096	MTBLS19	RP	L1	50	2.1	1.7	Waters	ambiguous/incorrect information	98% water / 2% ACN + 0.1% formic acid	2% water / 98% ACN + 0.1% formic acid	NA	NA	Each sample was resolved for 10 min at a flow rate of 0.5 ml/min. The gradient consisted of 100% A for 0.5 min then a ramp of curve 6 to 60% B from 0.5 to 4.0 min, then a ramp of curve 6 to 100% B from 4.0 to 8.0 min, a hold at 100% B until 9.0 min, then a ramp of curve 6 to 100% A from 9.0 to 9.2 min, followed by a hold at 100% A until 10 min.		NA	500	metabolomics	Jinlian Wang, Habtom Ressom	2013-06-30
0097	MTBLS193	RP	L1	50	2.1	1.8	Agilent	Agilent ZORBAX Eclipse Plus C18	water + 0.1% formic acid	ACN + 0.1% formic acid	NA	NA	isocratic elution with 5% B for 0.5 min, followed by a 10 min gradient to 98% B, which was kept for 2 min, then re-equilibrated at 5% B for 2.5 min		50°C	300	metabolomics	Shivshankar Umashankar	2016-10-03
0098	MTBLS194	RP	L1	100	2.1	1.8	Agilent	Agilent ZORBAX Eclipse Plus C18	95% water / 5% ACN + 0.1% formic acid	ACN + 0.1% formic acid	NA	NA	The gradient elution profile was as follows: t = 0 min, 20% B; t = 3.5 min, 35% B; t = 18.0 min, 65% B; t = 24.0 min, 99% B; t = 32.0 min, 99% B.		NA	180	metabolomics	Wie Han	2015-07-01
0099	MTBLS196	RP	L1	260	1.5	1.8	Waters	ambiguous/incorrect information	60% water / 40% ACN + 10 mM ammonium acetate	10% ACN / 90% iPrOH + 10 mM ammonium acetate	NA	NA	NA		NA	1	lipidomics	Tom Metz	2016-05-12
0100	MTBLS197	RP	L1	150	0.5	2.4	Dr. Maisch	ambiguous/incorrect information	95% water / 5% MeOH + 5 mM N,N-dimethylhexylamine	20% water / 80% MeOH + acetic acid (pH 7)	NA	NA	Elution was performed using a gradient (0–22 min: 0–53% B; 22–25 min: 53–100% B; 25–35 min: 100% B; 35–50 min: 0% B)		30°C	15	metabolomics	Robert Jansen	2015-11-02
0101	MTBLS198	RP	L1	150	2.1	3.5	Phenomenex	ambiguous/incorrect information	water + 0.1% formic acid	ACN + 0.1% formic acid	NA	NA	The composition of mobile phases was: 95% of solvent A and 5% of solvent B were maintained for 1 min, followed by an increase of solvent B to 45% in 12 min and to 80% in 2 min and maintained for 2 min. The initial composition was restored in 3 min		30°C	300	metabolomics	Maria Ulaszewska	2016-05-11
0102	MTBLS2	RP	L1	100	1	1.8	Waters	Waters ACQUITY UPLC HSS T3	water + 0.1% formic acid	ACN + 0.1% formic acid	NA	NA	0-1 min, isocratic 95% A (water/formic acid, 99.9/0.1 (v/v)), 5% B (acetonitrile/formic acid, 99.9/0.1 (v/v)); 1-16 min, linear from 5 to 45% B; 16-18 min, isocratic 95% B; 18-20 min, isocratic 5% B.	ambiguous/incorrect information	NA	150	metabolomics	Steffen Neumann	2012-05-22
0103	MTBLS20	RP	L1	150	2.1	1.9	Thermo Fisher Scientific	ambiguous/incorrect information	water	ACN + 0.1% formic acid	NA	NA	After an isocratic step of 2 min at 100% phase A, a linear gradient from 0% to 100% B was run over the next 11 min with a mobile phase flow of 500 μl/min. Returning to 100% A at 15.50 min, the column was then allowed to equilibrate for 3.5 min, leading to a total run time of 19 min		NA	500	metabolomics	Christophe Junot	2013-07-26
0104	MTBLS20	Other	L43	250	2.1	5	Sigma	Merck Discovery HS F5 (PFP)	water	ACN + 0.1% formic acid	NA	NA	after an isocratic step of 3 min at 100% phase A, a linear gradient from 0% to 100% B was run over the next 17 min with a mobile phase flow of 200 μl/min. Returning to 100% A at 25.50 min, the column was then allowed to equilibrate for 19.5 min, leading to a total run time of 45 min.		NA	200	metabolomics	Christophe Junot	2013-07-26
0105	MTBLS203	RP	NA	150	2.1	2.2	Thermo Fisher Scientific	ambiguous/incorrect information	99.9% water / 0.1% ACN + 0.05% formic acid	ACN + 0.05% formic acid	NA	NA	The following binary gradient was applied at 30 ºC: 1 min, isocratic 90% A (de-ionized water, 0.1% [v/v] acetonitrile and 0.05% formic acid), 10% B (acetonitrile and 0.05% formic acid); 24 min linear at 85% B, 5 min isocratic at 85% B.		30°C	300	metabolomics	Dapeng Li	2015-06-15
0106	MTBLS204	RP	L1	100	2.1	1.7	Waters	Waters ACQUITY UPLC BEH C18	water + 0.1% formic acid / 0.05% PFPA	MeOH + 0.1% formic acid / 0.05% PFPA	NA	NA	NA		NA	NA	metabolomics	David Michonneau	2020-01-01
0107	MTBLS204	RP	L1	100	2.1	1.7	Waters	Waters ACQUITY UPLC BEH C18	MeOH + 0.01% formic acid / 0.05% PFPA	ACN + 0.01% formic acid / 0.05% PFPA	water + 0.01% formic acid / 0.05% PFPA	NA	NA		NA	NA	metabolomics	David Michonneau	2020-01-01
0108	MTBLS204	RP	L1	100	2.1	1.7	Waters	Waters ACQUITY UPLC BEH C18	MeOH + 6.5 mM ammonium bicarbonate (pH 8)	water + 6.5 mM ammonium bicarbonate (pH 8)	NA	NA	NA		NA	NA	metabolomics	David Michonneau	2020-01-01
0109	MTBLS204	HILIC	L68	150	2.1	1.7	Waters	Waters ACQUITY UPLC BEH Amide	water + 10 mM ammonium formate (pH 10.8)	ACN + 10 mM ammonium formate (pH 10.8)	NA	NA	NA		NA	NA	metabolomics	David Michonneau	2020-01-01
0110	MTBLS205	RP	L1	100	2.1	1.7	Waters	Waters ACQUITY UPLC BEH C18	water + 0.1% formic acid / 0.05% PFPA	MeOH + 0.1% formic acid / 0.05% PFPA	NA	NA	NA		NA	NA	metabolomics	David Michonneau	2020-01-01
0111	MTBLS205	RP	L1	100	2.1	1.7	Waters	Waters ACQUITY UPLC BEH C18	MeOH + 0.01% formic acid / 0.05% PFPA	ACN + 0.01% formic acid / 0.05% PFPA	water + 0.01% formic acid / 0.05% PFPA	NA	NA		NA	NA	metabolomics	David Michonneau	2020-01-01
0112	MTBLS205	RP	L1	100	2.1	1.7	Waters	Waters ACQUITY UPLC BEH C18	MeOH + 6.5 mM ammonium bicarbonate (pH 8)	water + 6.5 mM ammonium bicarbonate (pH 8)	NA	NA	NA		NA	NA	metabolomics	David Michonneau	2020-01-01
0113	MTBLS205	HILIC	L68	150	2.1	1.7	Waters	Waters ACQUITY UPLC BEH Amide	water + 10 mM ammonium formate (pH 10.8)	ACN + 10 mM ammonium formate (pH 10.8)	NA	NA	NA		NA	NA	metabolomics	David Michonneau	2020-01-01
0114	MTBLS209	RP	L1	150	2.1	1.7	Waters	Waters ACQUITY UPLC BEH C18	water + 0.1% formic acid	ACN + 0.1% formic acid	NA	NA	he gradient was as follows: starting from 95% of A, to 20% of B in 3 min; isocratic flow up to 4.3 min, and then ramping to 45% of B at 9 min. Then 100% of B at 11 min, holding up to 13 min, and then returning to the initial conditions of 95% of A for a total run of 17 min		40°C	NA	metabolomics	Luca Narduzzi	2015-12-10
0115	MTBLS209	RP	L1	150	2.1	1.7	Waters	ambiguous/incorrect information	water + 0.1% formic acid	MeOH + 0.1% formic acid	NA	NA	Total run = 28 min. Start with 100% eluent A (H2O 0.1% Formic acid), switch to 10% eluent B at 1.5 min (MeOH 0.1% Formic acid), up to 40% B in 18 min, then up to 100% B at 21 min, 100% B up to 25.5 min, then back to 100% A to requilibrate the column		40°C	NA	metabolomics	Luca Narduzzi	2015-12-10
0116	MTBLS210	RP	L62	150	2.1	3	Thermo Fisher Scientific	Thermo Scientific Acclaim C30	95% water / 5% iPrOH + 5 mM ammonium acetate	5% water / 90% ACN / 5% iPrOH + 5 mM ammonium acetate	5% water / 95% iPrOH + 5 mM ammonium acetate	NA	NA		40°C	200	lipidomics	Ulf Sommer	2016-03-11
0117	MTBLS213	RP	L1	150	2.1	1.7	Waters	Waters ACQUITY UPLC BEH C18	water + 1 mM ammonium fluoride	ACN	NA	NA	The linear gradient elution started at 100% A (time 0–2 min) and finished at 100% B (10-15 min).		NA	NA	metabolomics	Sara Samino	2015-09-15
0118	MTBLS214	RP	L1	100	2.1	3	Waters	ambiguous/incorrect information	water + 0.1% formic acid	ACN + 0.1% formic acid	NA	NA	The gradient profile was 2% B from 0 to 2 min, 15% B at 8 min, 50% B at 14 min, 90% B from 18 to 20.5 min, and 2% B from 21 to 27 min		NA	300	metabolomics	Liyan Chen	2015-08-31
0119	MTBLS216	RP	NA	100	2.1	1.8	Agilent	ambiguous/incorrect information	water + 0.1% formic acid	ACN + 0.1% formic acid	NA	NA	he gradient of mobile phase: 0 min 0.4 ml/min A:95% B: 5% 2 min 0.4 ml/min A:95% B: 5% 17 min 0.4 ml/min A: 5% B:95% 19 min 0.4 ml/min A: 5% B:95%		40°C	400	metabolomics	Liu Jinwen	2016-08-10
0120	MTBLS217	RP	NA	100	2.1	1.8	Agilent	ambiguous/incorrect information	water + 0.1% formic acid	MeOH + 0.1% formic acid	NA	NA	The linear gradient was as follows: 5% B at 0 min, 5% B at 2 min, 95% B at 17 min, and 95% B at 19 min		NA	200	metabolomics	Liu Jinwen	2016-08-10
0121	MTBLS218	HILIC	L8	150	2	3	Phenomenex	Phenomenex Luna NH2	95% water / 5% ACN + 20 mM ammonium acetate / 20 mM ammonium hydroxide (pH 9.45)	ACN	NA	NA	The gradient was as follows: t=0 min, 85% B; t = 15 min 0% B; t=20 min 0% B; t=22min 85% B; t=37min 85% B		NA	150	metabolomics	Sophie Narath	2015-09-15
0122	MTBLS225	RP	L1	150	2	4	Phenomenex	Phenomenex Synergi Hydro-RP	NA	NA	NA	NA	NA		NA	NA	NA	Rance Nault	2016-06-02
0123	MTBLS225	RP	L1	50	2.1	2.7	Sigma	Merck Supelco Ascentis Express C18	NA	NA	NA	NA	NA		NA	NA	NA	Rance Nault	2016-06-02
0124	MTBLS227	RP	NA	150	0.075	2	Thermo Fisher Scientific	Thermo Fisher Acclaim PepMap 100 C18	water + 0.1% formic acid	5% water / 95% ACN	NA	NA	multistep linear gradient (t=0-5 min, c(B)=3%; t=35 min, c(B)=27%; t=40-45 min, c(B)=70%; t=46-58 min, c(B)=3%		NA	0.7	metabolomics	Stephanie Holst	2017-02-03
0125	MTBLS228	RP	L1	100	0.1	3	Dr. Maisch	ambiguous/incorrect information	water + 1.5 mM acetic acid / 6 M ammonium hydroxide / 1.7 mM tributylamine (pH 9)	MeOH	NA	NA	0 min, 3%; 30 min, 90%; 35 min, 90%; 36 min, 3%; and 45 min, 3%		NA	0.4	metabolomics	Patrick Kiefer	2015-10-19
0126	MTBLS229	RP	L1	100	0.1	3	Dr. Maisch	ambiguous/incorrect information	water + 1.5 mM acetic acid / 6 M ammonium hydroxide / 1.7 mM tributylamine (pH 9)	MeOH	NA	NA	0 min, 3%; 30 min, 90%; 35 min, 90%; 36 min, 3%; and 45 min, 3%		NA	0.4	metabolomics	Patrick Kiefer	2015-10-19
0127	MTBLS233	RP	L1	100	2.1	1.9	Thermo Fisher Scientific	Thermo Scientific Hypersil GOLD aQ	water + 0.1% formic acid	ACN + 0.1% formic acid	NA	NA	100% A for 1.5 min followed by a linear gradient to 100% B in 6.5 min and holding for 2 min. In the end a re-equilibration step was performed for 3.0 min at 100% A. The total run time was 13 min		30°C	300	metabolomics	Marc Rurik	2016-06-09
0128	MTBLS234	RP	L1	150	2	1.5	Alltech Grom GmbH	Dr. Maisch VisionHT C18-HL	water + 0.1% formic acid	ACN	NA	NA	the linear-gradient method consisted of 5% B over 0–1.12 min, 5% to 100% B over 1.12–22.27 min, and 100% B until 29.49 min, after which the gradient was returned to 5% B at 29.56 min. In order to equilibrate the column with the initial mobile phase, 5% B was maintained until minute 35		40°C	300	metabolomics	Erhan Kenar	2015-10-06
0129	MTBLS243	RP	L1	150	2.1	2.7	Supelco	Merck Supelco Ascentis Express C18	NA	NA	NA	NA	NA		NA	350	NA	Michael van Vliet	2015-11-04
0130	MTBLS253	RP	L1	150	2.1	2.7	Supelco	Merck Supelco Ascentis Express C18	NA	NA	NA	NA	NA		NA	350	NA	Michael van Vliet	2016-06-06
0131	MTBLS26	RP	L1	100	1	1.9	Thermo Fisher Scientific	ambiguous/incorrect information	water + 1% ammonium acetate / 0.1% formic acid	71% ACN / 29% iPrOH + 1% ammonium acetate / 0.1% formic acid	NA	NA	The gradient ran from 35% to 70% B in 4 min, then to 100% B in another 16 min, and was held there for further 10 min.		NA	250	metabolomics	Harald Köfeler	2014-08-19
0132	MTBLS263	HILIC	L122	150	2.1	5	Merck	Merck SeQuant ZIC-pHILIC	ACN	water + 10 mM ammonium carbonate (pH 9.3)	NA	NA	with gradient elution from 80% A to 20% A in 30 min		NA	100	metabolomics	Romanas Chaldeckis	2016-03-10
0133	MTBLS264	HILIC	L122	150	2.1	5	Merck	Merck SeQuant ZIC-pHILIC	ACN	water + 10 mM ammonium carbonate (pH 9.3)	NA	NA	80% A to 20% A in 30 min		NA	100	metabolomics	Romanas Chaldeckis	2016-03-10
0134	MTBLS265	HILIC	L122	150	2.1	5	Merck	Merck SeQuant ZIC-pHILIC	ACN	water + 10 mM ammonium carbonate (pH 9.3)	NA	NA	gradient elution from 80% A to 20% A in 30 min		NA	100	metabolomics	Romanas Chaldeckis	2016-03-10
0135	MTBLS266	HILIC	L122	150	2.1	5	Merck	Merck SeQuant ZIC-pHILIC	ACN	water + 10 mM ammonium carbonate (pH 9.3)	NA	NA	gradient elution from 80% A to 20% A in 30 min		NA	100	metabolomics	Romanas Chaldeckis	2016-03-10
0136	MTBLS267	HILIC	L122	150	2.1	5	Merck	Merck SeQuant ZIC-pHILIC	ACN	water + 10 mM ammonium carbonate (pH 9.3)	NA	NA	gradient elution from 80% A to 20% A in 30 min		NA	100	metabolomics	Romanas Chaldeckis	2016-03-10
0137	MTBLS270	RP	L1	150	2.1	5	Phenomenex	Phenomenex Kinetex C18	water + 0.1% formic acid	ACN	NA	NA	from 0 to 15 min: linear gradient from 5 to 53% B, 0.2 ul/min from 15 to 19 minutes: isocratic 100% B, 0.5 ul/min from 19 to 23 min: isocratic 5% B, 0.5 ul/min		40°C	0,2/0,5	metabolomics	Carlo Annaratone	2016-01-04
0138	MTBLS272	RP	L1	150	2.1	1.7	Waters	Waters ACQUITY UPLC HSS T3	water + 0.1% formic acid	ACN + 0.1% formic acid	NA	NA	5% B over 0.0–1.0 min, 5–90% B over 1.0–10 min, held constant at 90% B over 10.00–12.00 min, and decreasing from 90% to 5% B over 13.00–15.00 min to return to the initial conditions		NA	400	metabolomics	Fidele Tugizimana	2016-11-06
0139	MTBLS274	RP	L1	150	2.1	3.5	Agilent	Agilent ZORBAX Eclipse Plus C18	water + 5 mM ammonium bicarbonate / 0.1% formic acid (pH 7)	5% water / 95% ACN + 5 mM ammonium bicarbonate / 0.1% formic acid	NA	NA	10 to 80% B from 0 to 42 min; 80 to 90% B from 42 to 45 min; 90 to 100% B from 45 to 46 min; held at 100% B from 46 to 48 min; returned to 10% B over the next 2 min; column re-equilibration with 10% B for 10 min		NA	200	metabolomics	Thao Nguyen	2015-12-25
0140	MTBLS276	RP	L1	100	2.1	1.8	Waters	Waters ACQUITY UPLC HSS T3	water + 0.1% formic acid	ACN + 0.1% formic acid	NA	NA	NA		NA	300	metabolomics	Ana Sofia Henriques da Costa	2015-11-16
0141	MTBLS277	RP	L1	100	2	1.9	Thermo Fisher Scientific	Thermo Scientific Hypersil GOLD aQ	water + 0.1% formic acid	ACN + 0.1% formic acid	NA	NA	100% A for 1.5 min followed by a linear gradient to 100% B in 6.5 min and holding for 2 min. In the end a re-equilibration step was performed for 2 min at 0% B. The total run time was 13 min	ambiguous/incorrect information	NA	300	metabolomics	Marc Rurik	2016-12-05
0142	MTBLS278	HILIC	L8	150	2	3	Phenomenex	Phenomenex Luna NH2	water + 0.1% formic acid	80% ACN / 20% MeOH + 0.1% acetic acid	NA	NA	NA		NA	400	metabolomics	Zsuzsanna Ament	2016-05-13
0143	MTBLS279	RP	L1	100	2.1	1.8	Waters	Waters ACQUITY UPLC HSS T3	NA	NA	NA	NA	NA		NA	400	NA	Michael van Vliet	2018-06-06
0144	MTBLS279	RP	L1	100	2.1	1.8	Waters	Waters ACQUITY UPLC HSS T3	NA	NA	NA	NA	NA		NA	400	NA	Michael van Vliet	2018-06-06
0145	MTBLS28	RP	L1	50	2.1	1.7	Waters	Waters ACQUITY UPLC BEH C18	water + 0.1% formic acid	ACN + 0.1% formic acid	NA	NA	A followed by a linear gradient to 80% A at 4 min, to 5% A at 8 min. After a 0.5 min wash step, the column was equilibrated to initial conditions for 1.5 min	ambiguous/incorrect information	NA	500	metabolomics	Majda Haznadar	2014-05-06
0146	MTBLS280	NA	NA	100	2.1	1.7	Waters	Waters AccQ-Tag Ultra	NA	NA	NA	NA	NA		NA	NA	NA	Michael van Vliet	2016-06-06
0147	MTBLS281	RP	L1	150	2	4	Phenomenex	Phenomenex Synergi Fusion-RP	water + 0.1% formic acid	ACN + 0.1% formic acid	NA	NA	The chromatography gradient was: an initial hold of 95% A (0.1% formic acid in water) : 5% B (0.1% formic acid in acetonitrile) for 2 min, ramp to 65% B from 2 to 20 min, ramp to 100% B from 20 to 25 min, and hold until 32.5 min. The column was re-equilibrated for 7 min between samples with solvent A		NA	NA	metabolomics	Cara Fiore	2016-02-01
0148	MTBLS286	RP	L1	150	3	1.8	Agilent	Agilent ZORBAX Eclipse Plus C18	water + 0.1% formic acid	ACN	NA	NA	he gradient conditions of the mobile phase as follows: 0 min, 98.0% A; 1.0 min, 98% A; 5.0 min, 60% A; 12.0 min, 30% A; 15.0 min, 5% A; 20.0 min, 5% A.		40°C	400	metabolomics	Chaoyang Hu	2016-05-03
0149	MTBLS287	RP	L1	150	3	1.8	Agilent	Agilent ZORBAX Eclipse Plus C18	water + 0.1% formic acid	ACN	NA	NA	The gradient conditions of the mobile phase as follows: 0 min, 98.0% A; 1.0 min, 98% A; 5.0 min, 60% A; 12.0 min, 30% A; 15.0 min, 5% A; 20.0 min, 5% A		40°C	400	metabolomics	Chaoyang Hu	2016-05-03
0150	MTBLS290	HILIC	L8	100	2	3	Phenomenex	Phenomenex Luna NH2	water + 20 mM ammonium acetate (ph 9.75)	ACN	NA	NA	he gradient was: 0 – 7 min: 95% - 10% B; 7 – 13 min: 10% B; 13 – 13.5 min: 10% - 95% B; 13.5–17 min: 95% B.		35°C	300	metabolomics	Radana Karlikova	2016-02-29
0151	MTBLS291	RP	L1	150	2.1	1.6	Waters	Waters CORTECS UPLC C18	40% water / 60% ACN + 10 mM ammonium formate / 0.1% formic acid	10% ACN / 90% iPrOH + 10 mM ammonium formate / 0.1% formic acid	NA	NA	NA		50°C	250	lipidomics	Christoph Ruttkies, Michael Witting, Steffen Neumann	2017-03-09
0152	MTBLS292	HILIC	L68	100	2.1	2.5	Waters	Waters XBridge BEH Amide	NA	NA	NA	NA	Each sample was resolved for 22 min and the UPLC gradient starts with 15% A and 85% B at 0.15 ml/min, ramped to 70% A and 30% B in 5 min, followed by an isocratic hold for 10 min. The column was washed in 98% A and 2% B and re-equilibrated in the starting conditions before the next injection		NA	150	NA	Saikumari Krishnaiah	2017-04-05
0153	MTBLS293	RP	L1	150	2	4	Phenomenex	Phenomenex Synergi Fusion-RP	water + 0.1% formic acid	ACN + 0.1% formic acid	NA	NA	The chromatography gradient was: an initial hold of 95% A (0.1% formic acid in water) : 5% B (0.1% formic acid in acetonitrile) for 2 min, ramp to 65% B from 2 to 20 min, ramp to 100% B from 20 to 25 min, and hold until 32.5 min. The column was re-equilibrated for 7 min between samples with solvent A		NA	NA	metabolomics	Krista Longnecker	2016-01-14
0154	MTBLS295	RP	L1	150	2	4	Phenomenex	Phenomenex Synergi Fusion-RP	water + 0.1% formic acid	ACN + 0.1% formic acid	NA	NA	The chromatography gradient was: an initial hold of 95% A (0.1% formic acid in water) : 5% B (0.1% formic acid in acetonitrile) for 2 min, ramp to 65% B from 2 to 20 min, ramp to 100% B from 20 to 25 min, and hold until 32.5 min. The column was re-equilibrated for 7 min between samples with solvent A.		NA	NA	metabolomics	Cara Fiore	2016-02-01
0155	MTBLS296	RP	L1	100	2.1	1.7	Waters	Waters ACQUITY UPLC BEH C18	water + 10 mM ammonium acetate	ACN + 10 mM ammonium acetate	NA	NA	The gradient elution was as follows: global metabolomics; acetonitrile %=3-3-60-75-100-100-3-3(0-0.5-4-6-6.1-8-8.1-10 min)		NA	400	metabolomics	Yanqun Fan	2016-10-13
0156	MTBLS296	RP	L1	100	2.1	1.7	Waters	Waters ACQUITY UPLC CSH C18	40% water / 60% ACN + 10 mM ammonium acetate / 0.1% formic acid	10% ACN / 90% iPrOH + 10 mM ammonium acetate / 0.1% formic acid	NA	NA	isopropanol/acetonitrile acetonitrile % =40-43-50-54-70-99-40-40(0-2-2.1-6-6.1-8-8.1-10 min)	ambiguous/incorrect information	NA	400	lipidomics	Yanqun Fan	2016-10-13
0157	MTBLS297	RP	L1	150	2	2.7	Macherey-Nagel	Macherey-Nagel NUCLEOSHELL RP18	water + acetic acid / 10 mM tributylamine (pH 6.2)	ACN	NA	NA	0-2 min isocratic 98% A, 2-18 min linear from 98% to 64% A, 18-21 min linear from 64% to 5% A, 21-22.5 min isocratic 5% A, 22.5-22.52 min linear 5% A to 98% A, 22.52-24 min isocratic 98% A.		40°C	400	metabolomics	Steffen Neumann	2017-04-25
0158	MTBLS303	HILIC	L114	100	2.1	3.5	Sequant	Merck SeQuant ZIC-HILIC	water + 100 mM ammonium acetate	ACN	NA	NA	A linear gradient was used, starting at 20% A for 2 min, followed by an increase to 50% A over 10 min, and finally a 3 min re-equilibration.		NA	300	metabolomics	Zsuzsanna Ament	2016-05-13
0159	MTBLS303	RP	L11	100	2.1	2.5	Phenomenex	Phenomenex Synergi Polar-RP	water + 0.1% formic acid	ACN	NA	NA	The analytical gradient started at 30% B, followed by a linear increase to 100% B over 3 min. The gradient was then held at 100% B for 5 min, after which it was returned to the re-equilibration level of 30% B for 2 min.		NA	500	metabolomics	Zsuzsanna Ament	2016-05-13
0160	MTBLS304	RP	L1	100	2.1	1.8	Waters	Waters ACQUITY UPLC HSS C18	water + 0.1% formic acid	ACN + 0.1% formic acid	NA	NA	The gradient was 0 min, 1% B; 2 min, 10% B; 6 min, 30% B; 8 min, 50% B; 12 min, 75% B; 15 min, 99% B and 20 min, 1% B.		40°C	400	metabolomics	Sajith Raghunandanan	2018-10-09
0161	MTBLS306	HILIC	L122	150	4.6	5	Merck	Merck SeQuant ZIC-pHILIC	water + 20 mM ammonium carbonate (pH 9.2)	ACN	NA	NA	he gradient was programed as follows: 0 min 20% A 80% B to time 30 min 80% A 20% B.		NA	300	metabolomics	Ali Muhsen Ali	2016-02-01
0162	MTBLS307	HILIC	L122	150	4.6	5	Merck	Merck SeQuant ZIC-pHILIC	water + 20 mM ammonium carbonate	ACN	NA	NA	A linear biphasic LC gradient was conducted from 80% B to 20% B over 15 min, followed by a 2 min wash with 5% B, and 7 min re-equilibration with 80% B,		25°C	300	metabolomics	Justin van der Hooft	2016-05-23
0163	MTBLS31	RP	L1	250	2	4	Phenomenex	Phenomenex Synergi Hydro-RP	NA	NA	NA	NA	NA		NA	NA	NA	Peter Askovich	2013-05-09
0164	MTBLS312	RP	L1	250	4.6	5	Agilent	Agilent ZORBAX Eclipse XDB-C18	water + 0.1% formic acid	ACN + 0.1% formic acid	NA	NA	The LC gradient was initially held at 1% solvent B for 5 min, then a linear gradient was imposed from 1% B to 99.5% B over 41.5 min, followed by holding at 99.5% B for 4.5 min, and then return to 1% B.		NA	500	metabolomics	Biswapriya Misra	2017-04-20
0165	MTBLS312	RP	L1	150	2.1	1.7	Waters	Waters ACQUITY UPLC BEH C18	water + 0.05% formic acid	ACN + 0.05% formic acid	NA	NA	The UHPLC gradient conditions for solvent B were as follows: 5–70% B step gradient over 30 min, then 70–95% for 3 min, then holding at 95% for 3 min, and finally back to 5% B over 3 mi		60°C	560	metabolomics	Biswapriya Misra	2017-04-20
0166	MTBLS315	RP	NA	100	2.1	1.9	NA	ambiguous/incorrect information	NA	NA	NA	NA	NA		NA	NA	NA	Saskia Decuypere	2016-03-17
0167	MTBLS315	RP	L7	50	2.1	2.7	Agilent	Agilent InfinityLab Poroshell 120 EC-C8	NA	NA	NA	NA	NA		NA	NA	NA	Saskia Decuypere	2016-03-17
0168	MTBLS316	HILIC	L122	150	2.1	5	Merck	Merck SeQuant ZIC-pHILIC	ACN	water + 10 mM ammonium carbonate (pH 9.3)	NA	NA	with gradient elution from 80% A to 20% A in 30 min		NA	100	metabolomics	Takayuki Teruya	2016-03-31
0169	MTBLS32	RP	L1	250	2	4	Phenomenex	Phenomenex Synergi Hydro-RP	NA	NA	NA	NA	NA		NA	NA	NA	Peter Askovich	2013-05-30
0170	MTBLS322	RP	L1	150	0.2	1.7	Waters	ambiguous/incorrect information	60% water / 40% ACN + 5 µM ammonium acetate	10% ACN / 90% iPrOH + 5µM ammonium acetate	10% ACN / 90% iPrOH + 5 µM ammonium acetate	NA	95% A to 2% A	ambiguous/incorrect information	NA	NA	lipidomics	Martin Flück	2016-05-31
0171	MTBLS33	RP	L1	250	2	4	Phenomenex	Phenomenex Synergi Hydro-RP	NA	NA	NA	NA	NA		NA	NA	NA	Peter Askovich	2013-05-30
0172	MTBLS330	RP	L1	100	2.1	1.7	Waters	Waters ACQUITY UPLC BEH C18	95% water / 5% ACN + 0.1% formic acid	ACN	NA	NA	The linear gradient was from 100 to 72% phase A over 22 min, from 72 to 0% phase A over 14 min, then held at 100% phase B for further 2 min; and then returned to the initial conditions (100% phase A) in 0.5 min and conditioning at 100% phase A for 1.5 min		35°C	300	metabolomics	Nir Shahaf	2018-02-22
0173	MTBLS333	RP	L1	150	2.1	1.8	Waters	Waters ACQUITY UPLC HSS T3	water + 0.1% formic acid	MeOH + 0.1% formic acid	NA	NA	The gradient started at 100% A, kept for 6 min. The percentage of B increased to 100% over 50 min and maintained at that percentage for further 4 min. The system was returned to initial conditions and allowed to equilibrate for 3 min.		30°C	300	metabolomics	Elisabete Carvalho	2016-08-23
0174	MTBLS334	RP	L1	100	2.1	1.7	Waters	Waters ACQUITY UPLC CSH C18	water + 0.1% formic acid	MeOH + 0.1% formic acid	NA	NA	Solvent B was varied as follows: 0 min 1%, 2.5 min 1%, 16 min 99%, 18 min 99%, 18.1 min 1% and 20 min 1% w		50°C	400	metabolomics	Elaine Cowan	2017-05-01
0175	MTBLS335	RP	L1	150	2.1	2.2	Thermo Fisher Scientific	Thermo Scientific Acclaim 120 C18	99.9% water / 0.1% ACN + 0.05% formic acid	ACN + 0.05% formic acid	NA	NA	The following binary gradient was applied at 30 ºC: 0 to 1 min, isocratic 90% A (de-ionized water, 0.1% [v/v] acetonitrile and 0.05% formic acid), 10% B (acetonitrile and 0.05% formic acid); 1 to 40 min, gradient phase to 10% A, 90% B; 40 to 45 min, isocratic 10% A, 90% B.		30°C	300	metabolomics	Dapeng Li	2016-12-02
0176	MTBLS336	RP	L1	100	2.1	1.9	Thermo Fisher Scientific	ambiguous/incorrect information	water + 0.1% formic acid	MeOH + 0.1% formic acid	NA	NA	The 15 min programme on the Ultimate 3000 UHPLC system contained a gradient from 100% A (0.1% formic acid in water) to 100% B (0.1% formic acid in methanol		NA	400	metabolomics	Ulf Sommer	2016-06-23
0177	MTBLS338	RP	L1	100	1	1.8	Waters	Waters ACQUITY UPLC HSS T3	water + 0.1% formic acid	ACN + 0.1% formic acid	NA	NA	0–1 min, isocratic 95% A (water/formic acid, 99.9/0.1 (v/v)), 5% B (acetonitrile/formic acid, 99.9/0.1 (v/v)); 1–16 min, linear from 5 to 95% B; 16–18 min, isocratic 95% B; 18–20 min, isocratic 5% B		40°C	150	metabolomics	Susann Moenchgesang, Steffen Neumann	2016-09-30
0178	MTBLS34	RP	L1	250	2	4	Phenomenex	Phenomenex Synergi Hydro-RP	NA	NA	NA	NA	NA		NA	NA	NA	Peter Askovich	2013-05-30
0179	MTBLS341	RP	L1	100	1	1.8	Waters	Waters ACQUITY UPLC HSS T3	water + 0.1% formic acid	ACN + 0.1% formic acid	NA	NA	gradient: (flow rate: 150 µl/min) 0–1 min, isocratic 95% A, 5% B; 1–16 min, linear from 5 to 95% B; 16–18 min, isocratic 95% B; 18–18.01, linear from 95 to 5% B; 18.01–20 min, isocratic 5% B		NA	150	metabolomics	Steffen Neumann	2016-07-15
0180	MTBLS343	RP	L1	100	3	2.7	Agilent	Agilent InfinityLab Poroshell 120 EC-C18	water + 0.1% formic acid	ACN + 0.1% formic acid	NA	NA	0-10 min, 1-18% phase-B; 10-16 min, 18-38% phase-B; 16-22 min, 38-95% phase-B. Finally, the phase B content was returned to the initial conditions (1%) for 1 min and the column re-equilibrated for 5 more min		30°C	400	metabolomics	Francisco Tomas-Barberan	2016-06-01
0181	MTBLS352	RP	L1	100	2.1	1.7	Waters	Waters ACQUITY UPLC CSH C18	40% water / 60% ACN + 10 mM ammonium formate / 0.1% formic acid	10% ACN / 90% iPrOH + 10 mM ammonium formate / 0.1% formic acid	NA	NA	The column was eluted initially with 40% B and immediately a linear gradient to 43% B over 2 min, then the percentage of B was increased to 50% within 0.1 min. Over the next 3.9 min, the gradient was further ramped to 54% B, and the amount of B was increased to 70% in 0.1 min. In the final part of the gradient, B was increased to 99% in 1.9 min. Finally, B returned to 40% in 0.1 min and equilibra…		NA	400	lipidomics	Yanqun Fan	2017-03-01
0182	MTBLS354	RP	L1	100	2.1	1.7	Waters	Waters ACQUITY UPLC BEH C18	water + 0.1% formic acid	ACN	NA	NA	The gradient program was applied as follows: time (t) = 0 min, 5% B; t = 0.5 min, 5% B; t = 5.5 min, 48% B; t = 16 min, 78% B; t = 31min, 80% B; t = 33min, 99.5% B; t = 37min, 99.5% B; t = 37.1 min, 5% B. The stop time was 40 min		45°C	400	metabolomics	Yan Bingpeng	2016-08-11
0183	MTBLS358	RP	L1	50	2.1	1.7	Waters	Waters ACQUITY UPLC BEH C18	water + 10 mM ammonium acetate / 0.1% formic acid	57% ACN / 43% iPrOH + 10 mM ammonium acetate / 0.1% formic acid	NA	NA	NA		60°C	500	?	Sam Ansari	2017-02-20
0184	MTBLS358	RP	L1	150	2	5	Phenomenex	Phenomenex Jupiter C18	63% water / 37% ACN + 0.02% formic acid	50% ACN / 50% iPrOH	NA	NA	NA		60°C	300	?	Sam Ansari	2017-02-20
0185	MTBLS359	RP	L1	100	2	2.5	Phenomenex	Phenomenex Synergi Hydro-RP	97% water / 3% MeOH + 15 mM acetic acid / 10 mM tributylamine	MeOH	NA	NA	0% B for 5 min, 20% B for 8 min, 55% B for 2.5 min, 95% B for 3.5 min, and finally 0% B for 6 min	ambiguous/incorrect information	25°C	200	metabolomics	Caroline Rempe	2017-02-16
0186	MTBLS36	RP	L1	150	2	1.7	Waters	ambiguous/incorrect information	water + 0.2% formic acid	2% water / 98% ACN + 0.2% formic acid	NA	NA	Gradient [time (min) / %B] starting at flow rate 0.25 ml/min: 2.5/0, 7.5/10 (flow rate to 0.4 ml/min), 10.0/100, 12.0/100, 18.0/0, 25.0/0		30°C	400	metabolomics	Stephan Beisken	2014-02-07
0187	MTBLS360	HILIC	L114	150	4.6	5	Merck	Merck SeQuant ZIC-HILIC	ambiguous/incorrect information	ambiguous/incorrect information	NA	NA	NA		20°C	300	metabolomics	Darren Creek	2016-07-13
0188	MTBLS362	RP	L1	150	2.1	2.6	Phenomenex	Phenomenex Kinetex C18	water + 0.1% formic acid	ACN + 0.1% formic acid	NA	NA	5% B for 2 min, 5-80% B over 40 min, 95% B for 4 min, and 5% B for 5 min	ambiguous/incorrect information	NA	800	metabolomics	Timothy R. Fallon	2016-12-22
0189	MTBLS364	HILIC	L68	100	2.1	1.7	Waters	Waters ACQUITY UPLC BEH Amide	NA	NA	NA	NA	99/1 at 0 min, 99/1 at 1 min, 0/100 at 12 min, prerun: 99/1 at 12.1 min, 99/1 at 15 min		40°C	NA	NA	Manuja Kaluarachchi	2017-01-09
0190	MTBLS364	RP	L1	100	2.1	1.7	Waters	Waters ACQUITY UPLC CSH C18	40% water / 60% ACN + 10 mM ammonium formate / 0.1% formic acid	10% ACN / 90% iPrOH + 10 mM ammonium formate / 0.1% formic acid	NA	NA	60/40 at 0 min, 57/43 at 2 min, 50/50 at 2.1 min, 46/54 at 12 min, 30/70 at 12.1 min, 1/99 at 18 min, 60/40 at 18.1 min, 60/40 at 20 min		55°C	400	lipidomics	Manuja Kaluarachchi	2017-01-09
0191	MTBLS368	RP	L1	150	2.1	3	Phenomenex	ambiguous/incorrect information	NA	NA	NA	NA	NA		NA	NA	NA	Samuel Trammell	2016-09-09
0192	MTBLS368	Other	L109	100	2.1	3	Thermo Fisher Scientific	Thermo Scientific Hypercarb	NA	NA	NA	NA	Separation was performed using a modified gradient with initial equilibration at 3% B, a 0.9 min hold, a gradient to 50% B over 6.3 min, followed by a 1 min wash at 90% B and a 3 min re-equilibration at 3% B.	ambiguous/incorrect information	NA	550	NA	Samuel Trammell	2016-11-09
0193	MTBLS372	RP	L1	250	2.1	1.8	Agilent	ambiguous/incorrect information	95% water / 5% ACN + 0.1% formic acid	5% water / 95% ACN + 0.1% formic acid	NA	NA	The following gradient was used: 0-10 min – 0% B; 10-30 min – 0-100% B; 30-40 min – 100% B.		35°C	250	metabolomics	Christine Sambles	2016-09-29
0194	MTBLS375	RP	L1	100	2.1	1.7	Waters	Waters ACQUITY UPLC BEH C18	water + 0.1% formic acid	ACN + 0.1% formic acid	NA	NA	The gradient program using 0.1% FA in water (phase A) and 0.1% FA in ACN (phase B) was applied as follows: 95% A at 0 min to 55% A at 7 min, 5% A at 10 min and held for 4 min, then returned to initial condition.		NA	300	metabolomics	Jingjing Cao	2016-12-05
0195	MTBLS378	RP	L1	100	2.1	2.7	Supelco	Merck Supelco Ascentis Express C18	40% water / 60% ACN + 10 mM ammonium formate / 0.1% formic acid	10% ACN / 90% iPrOH + 10 mM ammonium acetate	NA	NA	NA		NA	250	lipidomics	Andrew Palmer	2016-12-05
0196	MTBLS378	RP	L1	100	2.1	2.7	Supelco	Merck Supelco Ascentis Express C18	40% water / 60% ACN + 10 mM ammonium formate / 0.1% formic acid	10% ACN / 90% iPrOH + 10 mM ammonium acetate	NA	NA	NA		NA	NA	lipidomics	Andrew Palmer	2016-10-31
0197	MTBLS379	RP	L1	100	2.1	1.7	Waters	Waters ACQUITY UPLC BEH C18	water	ACN	NA	NA	0~2 min, 100% A-100% A; 2~12 min, 100% A-0% A; 12~14 min, 0% A-0% A; and 14~15 min, 0% A-100%		NA	400	metabolomics	Mengnan Huang	2014-02-07
0198	MTBLS38	RP	L1	150	2	1.7	Waters	ambiguous/incorrect information	water + 0.2% formic acid	2% water / 98% ACN + 0.2% formic acid	NA	NA	Gradient [time (min) / %B] starting at flow rate 0.25 ml/min: 2.5/0, 7.5/10 (flow rate to 0.4 ml/min), 10.0/100, 12.0/100, 18.0/0, 25.0/0		30°C	400	metabolomics	Stephan Beisken	2016-11-15
0199	MTBLS380	RP	L7	100	2.1	1.7	Waters	Waters ACQUITY UPLC BEH C8	40% water / 60% ACN + 10 mM ammonium formate	10% ACN / 90% iPrOH + 10 mM ammonium formate	NA	NA	The gradient started from 60% A/40% B, reached 99% B in 18 min, then returned back to the starting condition and remained there for the next 2 min		55°C	400	lipidomics	Cecilia Castro, Xuefei Li	2016-10-30
0200	MTBLS381	RP	L1	100	1	1.8	Waters	Waters ACQUITY UPLC HSS T3	water + 0.1% formic acid	ACN + 0.1% formic acid	NA	NA	0-1 min, isocratic 95% A (water/formic acid, 99.9/0.1 (v/v)), 5% B (acetonitrile/formic acid, 99.9/0.1 (v/v)); 1-16 min, linear from 5 to 95% B; 16-18 min, isocratic 95% B; 18-20 min, isocratic 5% B		NA	150	metabolomics	Steffen Neumann	2017-01-01
0201	MTBLS384	RP	L1	100	2.1	1.9	Thermo Fisher Scientific	ambiguous/incorrect information	water + 0.1% acetic acid	ACN + 0.1% acetic acid	NA	NA	The used elution gradient (A:B, v/v) was as follows: 95:5 from 0 to 2.40 min; 75:25 at 4.50 min; 30:70 at 11 min; 0:100 at 14–16.5 min; 95:5 at 19–25 min		35°C	400	metabolomics	Tao Peng, Yann Guitton	2018-01-12
0202	MTBLS389	RP	L11	100	2.1	1.7	Waters	Waters ACQUITY UPLC BEH Phenyl	water + 0.1% formic acid	ACN + 0.1% formic acid	NA	NA	he gradient was linear from 0 min, 100% solvent A (0.1% [v/v] formic acid in MS grade water, to 10 min, 40% B (0.1% [v/v] formic acid in acetonitrile) [2]. Solvent B was brought up to 100% after each run to clean the column, and the initial conditions were restored in a delay of 5 min.	ambiguous/incorrect information	35°C	NA	metabolomics	Steffen Neumann	2013-11-04
0203	MTBLS39	RP	L1	150	2.1	3	Hichrom	Hichrom Alltima HP C18	90% water / 5% ACN + 5% formic acid	ACN	NA	NA	he linear gradient, at a constant flow rate of 0.2 ml/min, was established from 0 to 10% B in 5 min, from 10 to 20% B in 20 min, from 20 to 25% B in 5 min, and from 25 to 70% B in 15 min		NA	200	metabolomics	Silvia Dal Santo	2017-10-27
0204	MTBLS391	RP	L1	100	1	1.7	Agilent	ambiguous/incorrect information	water + 10 mM ammonium formate / 0.1% formic acid	71% ACN / 29% iPrOH + 10 mM ammonium formate / 0.1% formic acid	NA	NA	Gradient elution started at 50% mobile phase B, rising to 100% B over 40 min, 100% B was held for 10 min and the column was re-equilibrated with 50% B for 8 min before the next injection.		NA	150	metabolomics	Jürgen Hartler	2017-10-27
0205	MTBLS391	RP	L1	150	2.1	1.7	Waters	Waters ACQUITY UPLC BEH C18	50% water / 50% MeOH + 10 mM ammonium acetate / 0.1% formic acid / 8 µM phosphoric acid	iPrOH + 10 mM ammonium acetate / 0.1% formic acid / 8 µM phosphoric acid	NA	NA	the linear gradient starting at 45% B reached 100% B within 10 min, followed by 10 min at this level, and re-equilibration for 8 min		50°C	150	lipidomics	Jürgen Hartler	2017-10-27
0206	MTBLS391	RP	L7	100	2.1	1.7	Phenomenex	Phenomenex Kinetex C8	water + 10 mM ammonium formate / 0.1% formic acid	71% ACN / 29% iPrOH + 10 mM ammonium formate / 0.1% formic acid	NA	NA	NA		NA	250	metabolomics	Jürgen Hartler	2017-10-27
0207	MTBLS394	RP	L7	100	2.1	1.7	Waters	Waters ACQUITY UPLC BEH C8	NA	NA	NA	NA	Gradient elution started at 50 % mobile phase B, rising to 100% B over 40 min, 100% B was held for 10 min and the column was re-equilibrated with 50% B for 8 min before the next injection.		50°C	150	NA	Jürgen Hartler	2017-10-27
0208	MTBLS394	RP	L1	100	2.1	1.7	Phenomenex	Phenomenex Kinetex C18	NA	NA	NA	NA	the linear gradient starting at 45% B reached 100% B within 32 min, followed by 10 min at this level, and re-equilibration for 8 min		NA	250	NA	Jürgen Hartler	2017-10-27
0209	MTBLS394	RP	L1	150	2	NA	Phenomenex	Phenomenex Gemini NX-C18	NA	NA	NA	NA	Gradient elution started at 50% mobile phase B, rising to 100% B over 30 min, 100% B was held for 15 min and the column was re-equilibrated with 50% B for 13 min.		50°C	450	NA	Jürgen Hartler	2017-10-27
0210	MTBLS394	RP	L1	150	2.1	1.7	Phenomenex	Phenomenex Kinetex C18	NA	NA	NA	NA	gradient of 50-100% B over 25 min, 100% B was held for 20 min before the column was re-equilibrated with 50% B.		NA	300	NA	Jürgen Hartler	2017-10-27
0211	MTBLS394	RP	L1	100	2.1	1.8	Agilent	ambiguous/incorrect information	NA	NA	NA	NA	Gradient elution started at 40 % mobile phase B for 10 min, then rising to 100% B over 10 min. 100% B was held for 30 min and the column was equilibrated with 50% B for 8 min.		50°C	400	NA	Jürgen Hartler	2017-10-27
0212	MTBLS394	RP	L7	100	1	1.7	Waters	Waters ACQUITY UPLC BEH C8	NA	NA	NA	NA	Gradient elution started at 10% mobile phase B, rising to 25% B in 1 min, to 60% B in 4.5 min, to 85% B in 8.5 min, and to 100% B in 4 min. 100% B was held for 1 min before the column was re-equilibrated for a further 1.5 min, leading to a total run time of 20.5 min.		50°C	150	NA	Jürgen Hartler	2017-11-07
0213	MTBLS396	RP	L7	100	1	1.7	Waters	Waters ACQUITY UPLC BEH C8	water + 10 mM ammonium formate / 0.1% formic acid	71% ACN / 29% iPrOH + 10 mM ammonium formate / 0.1% formic acid	NA	NA	Gradient elution started at 50% mobile phase B, rising to 100% B over 40 min, 100% B was held for 10 min and the column was re-equilibrated with 50% B for 8 min before the next injection.		50°C	150	metabolomics	Jürgen Hartler	2017-11-07
0214	MTBLS396	RP	L7	100	2.1	1.7	Phenomenex	Phenomenex Kinetex C8	NA	NA	NA	NA	Gradient elution started at 50% mobile phase B, rising to 100% B over 30 min, 100% B was held for 15 min and the column was re-equilibrated with 50% B for 13 min.		NA	250	NA	Jürgen Hartler	2017-11-07
0215	MTBLS396	RP	L1	150	2	NA	Phenomenex	Phenomenex Gemini NX-C18	water + 10 mM ammonium formate / 0.1% formic acid	71% ACN / 29% iPrOH + 10 mM ammonium formate / 0.1% formic acid	NA	NA	eluted with a gradient of 50-100% B over 25 min, 100% B was held for 20 min before the column was re-equilibrated with 50% B.		50°C	450	metabolomics	Jürgen Hartler	2017-11-07
0216	MTBLS396	RP	L1	150	2.1	1.7	Phenomenex	Phenomenex Kinetex C18	NA	NA	NA	NA	Gradient elution started at 40% mobile phase B for 10 min, then rising to 100% B over 10 min. 100% B was held for 30 min and the column was equilibrated with 50% B for 8 min.		NA	300	NA	Jürgen Hartler	2017-11-07
0217	MTBLS396	RP	L1	100	2.1	1.8	Agilent	ambiguous/incorrect information	60% water / 40% ACN + 10 mM ammonium formate	10% ACN / 90% iPrOH + 10 mM ammonium formate	NA	NA	Gradient elution started at 10% mobile phase B, rising to 25% B in 1 min, to 60% B in 4.5 min, to 85% B in 8.5 min, and to 100% B in 4 min. 100% B was held for 1 min before the column was re-equilibrated for a further 1.5 min, leading to a total run time of 20.5 min.		50°C	400	lipidomics	Jürgen Hartler	2017-11-07
0218	MTBLS397	RP	L7	100	1	1.7	Waters	Waters ACQUITY UPLC BEH C8	water + 10 mM ammonium formate / 0.1% formic acid	71% ACN / 29% iPrOH + 10 mM ammonium formate / 0.1% formic acid	NA	NA	Gradient elution started at 50% mobile phase B, rising to 100% B over 40 min, 100% B was held for 10 min and the column was re-equilibrated with 50% B for 8 min before the next injection.		50°C	150	metabolomics	Jürgen Hartler	2017-11-07
0219	MTBLS397	RP	L7	100	2.1	1.7	Phenomenex	Phenomenex Kinetex C8	NA	NA	NA	NA	Gradient elution started at 50% mobile phase B, rising to 100% B over 30 min, 100% B was held for 15 min and the column was re-equilibrated with 50% B for 13 min.		NA	250	NA	Jürgen Hartler	2017-11-07
0220	MTBLS398	RP	L7	100	1	1.7	Waters	Waters ACQUITY UPLC BEH C8	water + 10 mM ammonium formate / 0.1% formic acid	71% ACN / 29% iPrOH + 10 mM ammonium formate / 0.1% formic acid	NA	NA	Gradient elution started at 50% mobile phase B, rising to 100% B over 40 min, 100% B was held for 10 min and the column was re-equilibrated with 50% B for 8 min before the next injection.		50°C	150	metabolomics	Jürgen Hartler	2017-11-07
0221	MTBLS398	RP	L1	150	2.1	1.7	Waters	Waters ACQUITY UPLC BEH C18	50% water / 50% MeOH + 10 mM ammonium acetate / 0.1% formic acid / 8 µM phosphoric acid	iPrOH + 10 mM ammonium acetate / 0.1% formic acid / 8 µM phosphoric acid	NA	NA	the linear gradient starting at 45% B reached 100% B within 32 min, followed by 10 min at this level, and re-equilibration for 8 min.		50°C	150	lipidomics	Jürgen Hartler	2017-11-07
0222	MTBLS398	RP	L7	100	2.1	1.7	Phenomenex	Phenomenex Kinetex C8	water + 10 mM ammonium formate / 0.1% formic acid	71% ACN / 29% iPrOH + 10 mM ammonium formate / 0.1% formic acid	NA	NA	Gradient elution started at 50% mobile phase B, rising to 100% B over 30 min, 100% B was held for 15 min and the column was re-equilibrated with 50% B for 13 min.		NA	250	metabolomics	Jürgen Hartler	2012-02-14
0223	MTBLS4	RP	L1	50	2.1	1.9	Thermo Fisher Scientific	ambiguous/incorrect information	water + 0.1% formic acid	50% ACN / 50% iPrOH + 0.1% formic acid	NA	NA	The mobile phase program at an initial hold (0.0–0.5 min) at 5% B followed by a linear gradient 5–50% B (0.5–5.0 min), then 50–95% B (5.0–5.5 min); the conditions were then held at 95% B (5.5–6.5 min) and returned to the initial conditions (6.5–10.0 min). The total analysis duration was 10 min		45°C	250	metabolomics	Albert Koulman	2017-11-03
0224	MTBLS401	RP	L1	100	2.1	1.7	Thermo Fisher Scientific	ambiguous/incorrect information	water + 0.1% formic acid	90% ACN / 10% iPrOH + 0.1% formic acid	MeOH	NA	The analytical gradient was initialized with an isocratic flow for three min (0% B) followed by five min (0-20% B), six min (20-100% B), three min (100% B), two min (100% C) and lastly re-equilibration of column for six min (0% B),	ambiguous/incorrect information	NA	400	metabolomics	Stephanie Herman	2017-03-23
0225	MTBLS403	RP	L1	100	2.1	1.8	Agilent	Agilent ZORBAX Eclipse Plus C18	water + 0.1% formic acid	MeOH	NA	NA	he linear gradient elution profile was as follows: 0 min, 10% B; 4 min, 15% B; 7 min, 25% B; 9 min, 32% B; 16 min, 40% B; 22 min, 55% B; 28 min, 95% B; and 30 min, 95% B. The total analysis time for 1 sample injection was 30 min. 4 min were allowed for column equilibration between		40°C	400	metabolomics	Weidong Dai	2017-01-20
0226	MTBLS404	RP	L1	150	2.1	1.9	Thermo Fisher Scientific	ambiguous/incorrect information	water + 0.1% formic acid	ACN + 0.1% formic acid	NA	NA	The gradient consisted of an isocratic step of 2 min at 100% phase A, followed by a linear gradient from 0% to 100% of phase B for the next 11 min, before returning to 100% A in 0.5 min. The column was then allowed to equilibrate for 3.5 min		NA	500	metabolomics	Etienne A. Thevenot	2017-08-22
0227	MTBLS408	RP	L1	100	2.1	1.7	Waters	Waters ACQUITY UPLC CSH C18	40% water / 60% ACN + 10 mM ammonium formate / 0.1% formic acid	10% ACN / 90% iPrOH + 10 mM ammonium formate / 0.1% formic acid	NA	NA	The initial elution was set at 40% B and was immediately increased by a linear gradient to 43% B for the first 2 min, followed by an increase to 50% B within 0.1 min. Over the next 3.9 min, the gradient was increased to 54% B, and the amount of B was increased to 70% during next 0.1 min. In the final part of the gradient, B was increased to 99% and maintained for 1.9 min. Finally, B was returned …		NA	400	lipidomics	Zeng Vera	2018-01-12
0228	MTBLS410	RP	L7	100	2.1	1.7	Phenomenex	Phenomenex Kinetex C8	40% water / 60% ACN + 10 mM ammonium formate	10% ACN / 90% iPrOH + 10 mM ammonium formate	NA	NA	Program: 0:00 min, 400 µl/min, 60% A, 40% B; 9:00 min, 400 µl/min, 0% A, 100% B; 10:00 min, 400 µL/min, 0% A, 100% B; 10:20 min, 400 µl/min, 60% A, 40% B; 13:00 min, 400 µl/min, 60% A, 40% B.		NA	400	lipidomics	Xueke Gao	2016-12-01
0229	MTBLS413	HILIC	L114	150	4.6	5	Merck	Merck SeQuant ZIC-HILIC	water + 0.1% formic acid	ACN + 0.08% formic acid	NA	NA	Linear gradient from 80% B to 20% B in 15 min, then 5% B for 2 min, followed by re-equillibrium for 8 min.		30°C	NA	metabolomics	Stefan Weidt	2016-12-20
0230	MTBLS414	RP	L1	100	2.1	1.8	Waters	Waters ACQUITY UPLC HSS C18	water + 0.1% formic acid	ACN + 0.1% formic acid	NA	NA	A gradient elution was isocratic at 0.0-2.0 min at 0% B1, linear from 0 to 40% B1 at 2.0-6.0 min, linear from 40 to 60% B1 at 6.0-6.5 min, linear from 60 to 88% B1 at 6.5-11.0 min, linear from 88 to 100% B1 at 11.0-11.5 min, linear from 100 to 0% B1 at 11.5-12.5 min and isocratic at 0% B1 for column equilibration at 12.5-15.0 min.		50°C	600	metabolomics	Mogens Johannsen	2017-01-01
0231	MTBLS417	RP	L1	100	2.1	3	Waters	Waters ACQUITY UPLC HSS T3	water + 0.1% formic acid	ACN + 0.1% formic acid	NA	NA	The gradient profile was 2% B from 0 to 1.5 min, 20% B at 7.5 min, 50% B at 12 min, 95% B from 16 to 18 min, and 2% B at 19 to 25 min.		40°C	350	metabolomics	Hyungwon Choi	2017-01-01
0232	MTBLS417	RP	L1	100	2.1	3.5	Waters	Waters XBridge BEH C18	NA	NA	NA	NA	The gradient profile was 2% B from 0 to 2 min, 50% B at 11 min, 100% B from 16 to 18 min, and 2% B at 19 to 25 min.		45°C	350	NA	Hyungwon Choi	2017-02-22
0233	MTBLS418	RP	L1	100	2.1	1.7	Waters	Waters ACQUITY UPLC BEH C18	water	ACN	NA	NA	0~2 min, 100% A-100% A; 2~11 min, 100% A-0% A; 11~13 min, 0% A-0% A; 13~15 min, 0% A-100% A.		NA	400	metabolomics	Mengnan Huang	2018-02-09
0234	MTBLS423	HILIC	L3	NA	NA	1.7	Waters	Waters ACQUITY UPLC BEH HILIC	water + 50 mM ammonium acetate	ACN	NA	NA	he linear gradient elution started at 95% B (time 0–2 min) and finished at 55% B (6 min).		NA	400	metabolomics	Sara Samino	2017-12-14
0235	MTBLS426	RP	L1	150	1	1.8	Waters	Waters ACQUITY UPLC HSS T3	60% water / 40% ACN + 10 mM ammonium acetate	10% ACN / 90% iPrOH + 10 mM ammonium acetate	NA	NA	NA		NA	30	lipidomics	Tom Metz	2018-02-05
0236	MTBLS428	RP	L1	150	2	4	Phenomenex	Phenomenex Synergi Fusion-RP	water + 0.1% formic acid	ACN + 0.1% formic acid	NA	NA	The gradient included: hold at 5% B for 2 min; ramp to 65% B for 16 min; ramp to 100% B for 7 min and hold for 8 min. The column was re-equilibrated for 7 min in between analyses with 95% A.		NA	NA	metabolomics	Krista Longnecker	2017-03-31
0237	MTBLS429	RP	L1	150	2.1	1.7	Waters	Waters ACQUITY UPLC BEH C18	water + 6 mM ammonium hydroxide	ACN	NA	NA	he gradient profile was as follows: 0.0-1.0 min: isocratic hold at 100% A/0% B; 1.0 to 12.0 min: linear gradient to 50% A/50% B; 12.0-12.2 min: isocratic at 50%A/50% B; 12.2-12.4 min: linear gradient to 100% A/0% B, 12.2-15.0 min: isocratic hold at 100% A/0% B		50°C	400	metabolomics	Patrick Mulder	2017-07-14
0238	MTBLS432	RP	L1	100	2.1	1.8	Waters	Waters ACQUITY UPLC HSS T3	water + 0.1% formic acid	ACN + 0.1% formic acid	NA	NA	The gradient conditions were: 2% B (2 min), to 35% B (12 min), to 100% (18 min) held to 23.5 min, re-equilibration time was 5 min.		40°C	400	metabolomics	Maria Glymenaki	2017-05-04
0239	MTBLS433	RP	L1	150	2.1	1.7	Waters	Waters ACQUITY UPLC BEH C18	90% water / 10% MeOH + 5 mM ammonium acetate	MeOH + 5 mM ammonium acetate	NA	NA	he adopted elution gradient started with 1% of organic phase B (flow rate 0.2 ml/min) during 1 min, gradually increasing to 39% for the next 2 min, and then increasing to 99.9% (flow rate 0.4 ml/min) in the following 11 min. These almost pure organic conditions were kept constant for 2 min (flow rate 0.48 ml/min) and then initial conditions (1% B - 99% A) were restored within 0.1 min (flow rate d…		30°C	200/400/480	metabolomics	Natasa Kalogiouri, Steffen Neumann	2017-03-02
0240	MTBLS434	HILIC	L68	100	2.1	1.7	Waters	Waters ACQUITY UPLC BEH Amide	50% water / 50% ACN + 10 mM ammonium formate / 0.176% formic acid	ambiguous/incorrect information	NA	NA	The gradient elution was performed at a constant flow rate of 0.9 ml/min. Starting conditions were 85% buffer B, after 0.7 min the concentration of buffer B was decreased gradually to 5% until 2.55 min and kept for further 0.05 min before returning to initial conditions. The column was then equilibrated resulting in a total runtime of 3.25 min		NA	900	metabolomics	Michael Mülleder	2017-04-24
0241	MTBLS435	RP	L1	150	2.1	5	Acchrom	Acchrom XAqua C18	water + 0.1% formic acid	ACN + 0.1% formic acid	NA	NA	The gradient was set as follows: 0-1 min, a linear gradient of 5-10% B; 1-6 min, a linear gradient to 30% B; 6-7 min, a linear gradient to 38% B; 7-9 min, an isocratic of 38% B; 9-15 min, a linear gradient to 60% B; 15-25 min, a linear gradient to 75% B; 25.1-30 min, an isocratic elution of 95% B; 35.1-35 min, an isocratic elution of 5% B		NA	300	metabolomics	Liu Xiubin	2017-12-31
0242	MTBLS436	RP	L1	100	2.1	1.9	Thermo Fisher Scientific	ambiguous/incorrect information	water + 0.1% acetic acid	ACN + 0.1% acetic acid	NA	NA	he system was programmed to hold initial conditions (5% B) for 2.4 min, and then to perform gradient elution from 5% to 25% B over a 2.1 min period, afterwards solvent B was increased up to 70% in 6.5 min, and finally solvent B reached 100% in 3 min, this percentage was maintained for 2.5 min, returning to initial conditions over 2.5 min. The total chromatographic run time was 25 min		35°C	400	metabolomics	Roberto Stella	2017-12-31
0243	MTBLS436	HILIC	L114	100	2.1	3.5	Merck	Merck SeQuant ZIC-HILIC	water + 10 mM acetic acid (pH 5.5)	ACN	NA	NA	The system was programmed to hold initial conditions (5% A) for 0.5 min, then the concentration was increased from 5% to 20% of solvent A, over a 1.5 min period, afterwards, solvent A was increased up to 40% in 3 min, finally solvent A reached 60% in 7 min, it was maintained for 2 min, and returned to initial conditions over 2 min to re-equilibrate the system. The total chromatographic run time w…		30°C	300	metabolomics	Roberto Stella	2017-08-25
0244	MTBLS441	RP	L1	100	1	1.8	Waters	Waters ACQUITY UPLC HSS T3	water + 0.1% formic acid	ACN + 0.1% formic acid	NA	NA	0-1 min, isocratic 95% A (water/formic acid, 99.9/0.1 (v/v)), 5% B (acetonitrile/formic acid, 99.9/0.1 (v/v)); 1-16 min, linear from 5 to 95% B; 16–18 min, isocratic 95% B; 18–20 min, isocratic 5% B.		40°C	150	metabolomics	Steffen Neumann	2017-09-01
0245	MTBLS445	RP	L1	50	2.1	1.9	Thermo Fisher Scientific	ambiguous/incorrect information	water + 0.1% formic acid	ACN	NA	NA	he gradient started at 5% C and 95% A for the first 3 min and increased linearly to 100% C over 30 min. Use of 100% C continued for 5 min before the mobile phase composition returned to 5% C and 95% A over the following 5 min.		30°C	300	metabolomics	Guillermo Padilla-Gonzalez	2018-01-01
0246	MTBLS449	RP	L1	100	2.1	1.8	Waters	Waters ACQUITY UPLC HSS T3	NA	NA	NA	NA	NA		NA	400	NA	Michael van Vliet	2018-01-01
0247	MTBLS449	RP	L1	100	2.1	1.8	Waters	Waters ACQUITY UPLC HSS T3	NA	NA	NA	NA	NA		NA	400	NA	Michael van Vliet	2018-01-01
0248	MTBLS449	RP	L1	150	2.1	2.7	Supelco	Merck Supelco Ascentis Express C18	NA	NA	NA	NA	NA		NA	350	NA	Michael van Vliet	2018-01-18
0249	MTBLS450	RP	NA	100	2.1	1.7	NA	ambiguous/incorrect information	water + 0.1% formic acid	ACN + 0.1% formic acid	NA	NA	obile phase program consisting of 1–20% B over 0–4 min, 20–40% B (4–6 min), 40–95% B (6–9 min), 95% B (9–13.5 min)		40°C	NA	metabolomics	Ilka N Abreu	2017-12-31
0250	MTBLS452	HILIC	L122	150	4.6	5	Merck	Merck SeQuant ZIC-pHILIC	water + 20 mM ammonium carbonate	ACN	NA	NA	The gradient ran from 20% A, 80% B to 80% A, 20% B in 15 min, followed by a wash at 95% A, 5% B for 4 min, and equilibration at 20% A, 80% B for 6 min.		NA	NA	metabolomics	Isabel Vincent	2017-07-18
0251	MTBLS454	RP	L1	100	4.6	3.5	Agilent	Agilent ZORBAX Eclipse Plus C18	NA	NA	NA	NA	NA		NA	500	NA	Nick Harris	2018-02-12
0252	MTBLS456	RP	L1	100	2.1	1.8	Waters	Waters ACQUITY UPLC HSS T3	water + 0.1% formic acid	ACN + 0.1% formic acid	NA	NA	The elution gradient was as follows: 0–2 min isocratic at 1% of B, 2–14.5 min linear gradient form 1–100% of B, 14.5–17.5 min isocratic at 100% of B, and finally 17.5–20 min linear gradient at 100–1% of B.		50°C	600	metabolomics	Darren Gray	2017-06-16
0253	MTBLS459	HILIC	L122	150	4.6	5	Merck	Merck SeQuant ZIC-pHILIC	water + 0.1% formic acid	ACN + 0.1% formic acid	NA	NA	Solvent A is 0.1% formic acid in water, and solvent B is 0.1% formic acid in acetonitrile, 80% B (0 min), 50% B (12 min), 50% B (26 min), 20% B (28 min), 20% B (36 min), 80% B (37 min), 80% B (47 min).		NA	NA	metabolomics	Isabel Vincent	2017-12-20
0254	MTBLS461	RP	L1	150	2	4	Phenomenex	Phenomenex Synergi Fusion-RP	water + 0.1% formic acid	ACN + 0.1% formic acid	NA	NA	he chromatography gradient was: an initial hold of 95% A (0.1% formic acid in water):5% B (0.1% formic acid in acetonitrile) for 2 min, ramp to 65% B from 2 to 20 min, ramp to 100% B from 20 to 25 min, and hold until 32.5 min. The column was re-equilibrated for 7 min between samples with solvent A.		NA	NA	metabolomics	Krista Longnecker	2017-11-07
0255	MTBLS462	RP	L7	100	1	1.7	Waters	Waters ACQUITY UPLC BEH C8	water + 10 mM ammonium formate / 0.1% formic acid	71% ACN / 29% iPrOH + 10 mM ammonium formate / 0.1% formic acid	NA	NA	Gradient elution started at 50% mobile phase B, rising to 100% B over 40 min, 100% B was held for 10 min and the column was re-equilibrated with 50% B for 8 min before the next injection.		50°C	150	metabolomics	Jürgen Hartler	2017-11-07
0256	MTBLS462	RP	L1	150	1	1.7	Waters	Waters ACQUITY UPLC BEH C18	water + 10 mM ammonium formate / 0.1% formic acid	71% ACN / 29% iPrOH + 10 mM ammonium formate / 0.1% formic acid	NA	NA	Gradient elution started at 50% mobile phase B, rising to 100% B over 75 min, 100% B was held for 5 min and the column was re equilibrated with 50% B for 15 min before the next injection.		50°C	100	metabolomics	Jürgen Hartler	2017-06-16
0257	MTBLS464	HILIC	L114	150	4.6	5	Merck	Merck SeQuant ZIC-HILIC	water + 0.1% formic acid	ACN + 0.1% formic acid	NA	NA	Solvent A is 0.1% formic acid in water, and solvent B is 0.1% formic acid in acetonitrile, 80% B (0 min), 50% B (12 min), 50% B (26 min), 20% B (28 min), 20% B (36 min), 80% B (37 min), 80% B (47 min).		NA	NA	metabolomics	Isabel Vincent	2017-06-16
0258	MTBLS464	HILIC	L122	150	4.6	5	Merck	Merck SeQuant ZIC-pHILIC	NA	NA	NA	NA	NA		NA	NA	NA	Isabel Vincent	2017-06-16
0259	MTBLS464	RP	L62	150	3	3	Thermo Dionex	Thermo Scientific Acclaim C30	NA	NA	NA	NA	NA		NA	NA	NA	Isabel Vincent	2018-05-24
0260	MTBLS465	HILIC	L68	100	2.1	1.7	Waters	Waters ACQUITY UPLC BEH Amide	5% water / 95% ACN + 10 mM ammonium acetate	50% water / 50% ACN + 10 mM ammonium acetate	NA	NA	99/1 at 0 min, 99/1 at 1 min, 0/100 at 12 min, prerun: 99/1 at 12.1 min, 99/1 at 15 min		40°C	400	metabolomics	Manuja Kaluarachchi	2018-05-24
0261	MTBLS465	RP	L1	100	2.1	1.7	Waters	Waters ACQUITY UPLC CSH C18	40% water / 60% Acetonitrile + 10 mM ammonium formate / 0.1% formic acid	10% ACN / 90% iPrOH + 10 mM ammonium formate / 0.1% formic acid	NA	NA	60/40 at 0 min, 57/43 at 2 min, 50/50 at 2.1 min, 46/54 at 12 min, 30/70 at 12.1 min, 1/99 at 18 min, 60/40 at 18.1 min, 60/40 at 20 min		55°C	400	lipidomics	Manuja Kaluarachchi	2018-06-07
0262	MTBLS471	RP	L1	150	2.1	1.7	Phenomenex	Phenomenex Kinetex C18	water + 0.1% formic acid	ACN + 0.1% formic acid	NA	NA	0-5 min, 1% B; 5-10 min, 1-3% B; 10-18 min, 3-40% B; 18-22 min, 40-80% B; column cleaning at 95% B for 5 min and system re-equilibration at 1% B for 8 min. Organic fractions were separated within 35 min under the following conditions: 0-22 min, 1-95% B; column cleaning at 95% B for 5 min and re-equilibration at 1% B for 8 min.		35°C	NA	metabolomics	Kellen DeLaney	2017-06-30
0263	MTBLS472	RP	L1	50	4.6	5	Phenomenex	Phenomenex Gemini C18	95% water / 5% MeOH + 0.1% formic acid	ambiguous/incorrect information	NA	NA	The gradient initially held for 5 min at 100% A at a flow rate of 100 µl/min. At 5.1 minutes, flow rate increased to 400 µl/min. Over the next 40 min, gradient increased to 100% B at which point the flow rate was increased to 500 µl/min. The system was held at 100% B for 18 min and then re-equilibrated back to 100% A over 7 min.		25°C	400/500	lipidomics	Lynn Teesch	2017-06-30
0264	MTBLS472	RP	L1	50	4.6	5	Phenomenex	Phenomenex Gemini C18	95% water / 5% MeOH + ammonium hydroxide	ambiguous/incorrect information	NA	NA	The gradient initially held for 5 min at 100% A at a flow rate of 100 µl/min. At 5.1 minutes, flow rate increased to 400 µl/min. Over the next 40 min, gradient increased to 100% B at which point the flow rate was increased to 500 µl/min. The system was held at 100% B for 18 min and then re-equilibrated back to 100% A over 7 min.		25°C	400/500	lipidomics	Lynn Teesch	2018-06-08
0265	MTBLS473	RP	L1	150	2.1	3.5	Phenomenex	ambiguous/incorrect information	water + 0.1% formic acid	ACN + 0.1% formic acid	NA	NA	95% of solvent A and 5% of solvent B were maintained for 1 min, followed by an increase of solvent B to 45% in 12 min and to 80% in 2 min and maintained for 2 min.		30°C	300	metabolomics	Maria Ulaszewska	2018-06-08
0266	MTBLS473	RP	L1	150	2.1	3.5	Phenomenex	ambiguous/incorrect information	water + 0.1% formic acid	ACN + 0.1% formic acid	iPrOH + 0.1% formic acid	NA	95% of solvent A and 5% of solvent B maintained for 1 min followed by an increase of solvent B to 100% in 19 min. Then the phase C volumetric ratio was increased to 50% in 5 min, while solvent A was maintained at 0%.		30°C	300	?	Maria Ulaszewska	2017-06-30
0267	MTBLS476	RP	L1	30	2.1	1.7	Waters	Waters ACQUITY UPLC BEH C18	water + 0.1% formic acid	ACN + 0.1% formic acid	NA	NA	The stepwise gradient was delivered as follows: 0–0.5 min, 95% of phase A; 0.5–10 min, 95–5% of phase A; 10–12 min, 5–2% of phase A; and 12–15 min, 95% of phase A for a 15 min total run time		NA	600	metabolomics	Bertrand Rochat	2018-01-08
0268	MTBLS478	RP	L1	100	2.1	1.7	Phenomenex	Phenomenex Kinetex C18	water + 0.1% formic acid	ACN + 0.1% formic acid	NA	NA	he compounds were eluted with a linear gradient consisting of 1-20% B over 0-4 min, 20-40% B over 4-6 min, 40-95% B over 6-9 min, the composition was held at 95% B for 4.5 min, and returned to 1% B at 14.50 min, the composition was kept at 1% B for a further 4.5 min before the next injection		NA	500	metabolomics	Ilka N Abreu	2017-07-21
0269	MTBLS479	RP	L1	100	2.1	1.7	Phenomenex	Phenomenex Kinetex C18	water + 0.2% formic acid	30% water / 70% ACN + 0.2% formic acid	NA	NA	The gradient was set as follows: 0-2 min, 3% B in A; 3-36 min, 3-36% B in A; 36-46 min, 36-100% B in A; 46-52 min, 100% B in A; 52-53 min, 100-3% B in A; 53-63 min, 3% B in A.		40°C	200	metabolomics	Eva-Maria Pferschy-Wenzig	2017-09-08
0270	MTBLS483	RP	L1	100	1	1.7	Waters	Waters ACQUITY UPLC CSH C18	90% water / 10% ACN + 0.1% formic acid	20% water / 20% MeOH / 60% iPrOH + 0.1% formic acid	NA	NA	eluted with linear gradients from 50 to 90% eluent B (30 min) and to 99% B (1 min) and held for 10 min		50°C	60	lipidomics	Zhixu Ni	2017-07-06
0271	MTBLS484	RP	L60	150	3	3	Thermo Fisher Scientific	Thermo Scientific Acclaim Polar Advantage II	water + 0.1% formic acid	ACN	NA	NA	The gradient elution was performed at 0.4 ml/min flow rate at 40 °C using (A) water containing 0.1% formic acid, and (B) 100% acetonitrile with 22 min total run time. The gradient started at 5% solvent B for 3 min (0–3 min), then the gradient increased to 80% solvent B for 7 min (3–10 min) and maintained at 80% solvent B for 5 min (10–15 min). Finally, the gradient returned to 5% solvent B in 7 m…		40°C	400	metabolomics	Hoe Han Goh	2018-01-23
0272	MTBLS488	RP	L1	100	2	1.8	Macherey-Nagel	Macherey-Nagel NUCLEODUR C18 Isis	water + 0.1% formic acid	ACN + 0.1% formic acid	NA	NA	Optimized separation of all analytes was obtained using a linear gradient starting with a solvent mixture (v/v) of 75% A and 25% B, which was held for 4.0 min. The percentage of acetonitrile was increased to 95% in 0.1 min, and further to 100% in 1.4 min and held there for 2.0 min. Between samples, the column was allowed to re-equilibrate at initial conditions for 1.5 min.		30°C	300	metabolomics	Beata Pomian	2015-05-14
0273	MTBLS49	HILIC	L114	150	4.6	5	Merck	Merck SeQuant ZIC-HILIC	ACN + 0.08% formic acid	water + 0.1% formic acid	NA	NA	The LC mobile phase was a linear gradient from 80% B to 20% B over 30 min, followed by an 8 min wash with 5% B, and 8 min re-equilibration with 80% B,		20°C	300	metabolomics	Darren Creek	2018-01-15
0274	MTBLS492	HILIC	L122	150	2.1	3.5	Merck	ambiguous/incorrect information	water + 5 mM ammonium acetate	10% water / 90% ACN + 5 mM ammonium acetate	NA	NA	following gradient: 100% B for 1.5 min, decreased to 50% B by 25 min, held until 29.9 min then returned to initial conditions by 30 min with a total runtime of 40 min.		40°C	250	metabolomics	Tami Swenson	2018-01-15
0275	MTBLS492	HILIC	L114	150	2.1	5	Merck	Merck SeQuant ZIC-HILIC	water + 5 mM ammonium acetate	5% water / 95% ACN + 5 mM ammonium acetate	NA	NA	the following gradient: 100% B for 1.5 min, decreased to 65% B by 15 min then 0% B by 18 min, held until 23 min then returned to initial conditions by 25 min with a total runtime of 30 min.		NA	NA	metabolomics	Tami Swenson	2017-10-31
0276	MTBLS493	RP	L1	50	2.1	1.7	Phenomenex	Phenomenex Kinetex C18	NA	NA	NA	NA	the column was first equilibrated for 0.5 min at 1% B. The gradient was then increased from 1% B to 90% B over 9.5 min before a 0.3 min wash at 90% B and 1.7 min re-equilibration step to 1% B.		30°C	500	NA	Hock Chuan Yeo	2017-08-01
0277	MTBLS494	RP	L1	100	2.1	1.7	Waters	Waters ACQUITY UPLC BEH C18	water + 0.1% formic acid	ACN + 0.1% formic acid	NA	NA	10% B from 0 to 2 min, 10–90% B from 2 to 26 min, 90% B from 26 to 28 min, 90–10% B from 28 to 28.1 min, 10% B from 28.1 to 30 min.		30°C	400	metabolomics	Jinping Liu	2017-12-21
0278	MTBLS495	RP	L1	100	2.1	1.7	Phenomenex	Phenomenex Kinetex C18	60% water / 40% ACN + 10 mM ammonium formate	10% ACN / 90% iPrOH + 10 mM ammonium formate	NA	NA	The linear gradient elutes from 40 to 100% B (0–12min), 100% B (12–14min), 100 to 40% B (14–14.2 min), then equilibrate at 40% B until 18 min.		55°C	300	lipidomics	Jia Tu	2017-08-28
0279	MTBLS496	RP	L1	50	2.1	1.7	Waters	Waters ACQUITY UPLC BEH Shield RP18	water + 0.1% formic acid	ACN + 0.1% formic acid	NA	NA	he gradient conditions were optimized as follows: 0−1 min, 2−5% B; 1−8 min, 5−90% B; 8−10 min, 90−100% B; 10−10.1 min, 100−2% B; 10.1-12 min, 2% B.		30°C	NA	metabolomics	Qin Fu	2017-08-28
0280	MTBLS496	HILIC	L68	50	2.1	1.7	Waters	Waters ACQUITY UPLC BEH Amide	5% water / 95% ACN + 0.5 mM ammonium acetate	50% water / 50% ACN + 0.5 mM ammonium acetate	NA	NA	The gradient conditions were optimized as follows: 0−0.5 min, 1% B; 0.5−10 min, 1−100% B; 10−11 min, 100% B; 11−11.1 min, 100-1% B; 11.1−14 min, 1% B.		NA	300	metabolomics	Qin Fu	2017-12-01
0281	MTBLS517	RP	L1	100	2.1	5	NA	Higgins Analytical TARGA C18	NA	NA	NA	NA	NA		NA	NA	NA	Jessica Kissinger	2017-09-25
0282	MTBLS518	RP	L1	100	2.1	5	NA	Higgins Analytical TARGA C18	NA	NA	NA	NA	NA		NA	NA	NA	Jessica Kissinger	2014-11-20
0283	MTBLS52	RP	L1	150	1.7	2.1	Waters	Waters ACQUITY UPLC BEH C18	water + 0.1% formic acid	ACN	NA	NA	The elution was conducted with gradient: 0-1.5 min from 2 to 8% B, 1.5-3.5 min to 14% B; 3.5-6 min to 16% B; 6-8 min to 25% B; 8-9.2 min to 98% B, at 10.5 min solvent composition returned to the starting conditions and equilibration of system was achieved at 12 min.		NA	400	metabolomics	Anna Piasecka	2014-11-20
0284	MTBLS52	RP	L1	150	2.1	3.5	Waters	Waters XBridge BEH C18	NA	NA	NA	NA	0-6 min from 8 to 10% B, 6-40 min to 20% B; 40-46 min to 98% B. After 52 min solvent composition returned to starting conditions and equilibration of system was achieved at 65 min.		NA	200	NA	Anna Piasecka	2018-06-18
0285	MTBLS520	RP	L1	100	1	1.8	Waters	Waters ACQUITY UPLC HSS T3	water + 0.1% formic acid	ACN + 0.1% formic acid	NA	NA	0 to 1 min, isocratic 95% A (water:formic acid: 99.9:0.1 [v/v]), 5% B (acetonitrile:formic acid: 99.9:0.1 [v/v]); 1 to 18 min, linear from 5% to 95% B; 18 to 20 min, isocratic 95% B.		40°C	150	metabolomics	Kristian Peters	2017-10-11
0286	MTBLS523	HILIC	L20	150	2.1	5	Thermo Fisher Scientific	Thermo Scientific BETASIL Diol	30% iPrOH / 70% hexane + 0.01% ammonium hydroxide / 0.02% formic acid	30% MeOH / 70% iPrOH + 0.01% ammonium hydroxide / 0.02% formic acid	NA	NA	0–10 min, 0% B; 17–22 min, 50% B; 30–35 min, 100% B; 40–44 min, 0% B, followed by additional 6 min 0% B post-run		20°C	NA	lipidomics	James MacRae	2017-11-21
0287	MTBLS525	RP	L1	100	2.1	1.7	Waters	ambiguous/incorrect information	water + 0.1% formic acid (pH 2.7)	ACN	NA	NA	99% A:1% B for 1 min, 1%-99% B in 10 min, held at 99% B for 3 min before returning to the initial condition for 1 min.		35°C	300	metabolomics	John Chodkowski	2017-11-21
0288	MTBLS525	HILIC	L3	100	2.1	1.6	Waters	Waters CORTECS HILIC	water + 5 mM ammonium acetate (pH 3)	5% water / 95% ACN + 5 mM ammonium acetate (pH 3)	NA	NA	0% A:100% B for 1 min, 0%-52.5% A in 13 min, held at 52.5% A for 3 min before returning to the initial condition for 5 min.		35°C	300	metabolomics	John Chodkowski	2017-10-26
0289	MTBLS527	RP	L1	100	2.1	1.7	Waters	Waters ACQUITY UPLC BEH C18	water + 0.1% formic acid	ACN + 0.1% formic acid	NA	NA	Mobile phases consisted of 0.1% formic acid in water (solvent A) and 0.1% formic acid in acetonitrile (solvent B); the initial condition was 5% B for 1 min, then B was gradually increased to 100% during 9 min; the 100% B was maintained for 1 min and then decreased to 5% B during 3 min. The total run time was 14 min.		NA	NA	metabolomics	Eun Sung Jung	2017-04-03
0290	MTBLS528	NA	NA	150	2	2	Phenomenex	ambiguous/incorrect information	water + 0.1% formic acid	ACN + 0.1% formic acid	NA	NA	2.0/0, 4.0/15, 14.0/32, 19.0/50, 19.01/100, 21.0/100, 21.01/0, 23.0/0		28°C	200	metabolomics	Takayuki Tohge	2019-03-04
0291	MTBLS529	Other	L109	100	2.1	5	Thermo Fisher Scientific	Thermo Scientific Hypercarb	water	ACN	NA	NA	initial 1% B hold for 0.5 min, to 10% B after 1 min, to 16% B at 6 min, to 20% B at 12 min, to 30% B at 16 min, to 90% B at 18 min, hold to 20 min, and back to initial condition for 5-min equilibration.		NA	400	metabolomics	Arvind Subbaraj	2017-09-05
0292	MTBLS530	Other	NA	150	2.1	3.5	MicroSolv Technologies	MicroSolv Technology Corporation Cogent Diamond Hydride	50% water / 50% iPrOH + 0.025% acetic acid	10% water / 90% ACN + 5 mM ammonium acetate	NA	NA	NA		NA	NA	metabolomics	Tai Nuriel	2017-11-01
0293	MTBLS531	Other	L43	100	2.1	2.6	Phenomenex	Phenomenex Kinetex PFP	water + 0.1% formic acid	ACN + 0.1% formic acid	NA	NA	The linear gradient was as follows for solvent B (in A): 0–25 min, 5–100%; 25–27 min hold at 100%; 27–30 min, 95–5% and 30–33 min hold at 5%.	ambiguous/incorrect information	NA	250	metabolomics	Sun Tae Kim	2017-10-11
0294	MTBLS535	HILIC	L114	150	2.1	5	Merck	Merck SeQuant ZIC-HILIC	water + 20 mM ammonium carbonate (pH 9)	ACN	NA	NA	The gradients used were: time (t) = 0 min, 90% B; t = 0.5 min, 90% B; t = 12 min, 40% B; t = 14 min, 40% B; t = 15 min, 5%, t = 18 min, 5% B; t = 19 min, 90% B.		40°C	250	metabolomics	Yumiko Masukagami	2017-10-22
0295	MTBLS536	HILIC	L68	50	2.1	2.5	Waters	Waters XBridge BEH Amide	NA	NA	NA	NA	NA		NA	NA	NA	Jessica Kissinger	2017-10-22
0296	MTBLS536	RP	L1	50	2.1	5	Higgins Analytical	Higgins Analytical TARGA C18	NA	NA	NA	NA	NA		NA	NA	NA	Jessica Kissinger	2018-03-12
0297	MTBLS539	RP	L1	100	2.1	1.7	Waters	Waters ACQUITY UPLC BEH C18	60% water / 40% ACN + 10 mM ammonium acetate	10% ACN / 90% iPrOH	NA	NA	The linear gradients were as follows: 40–65% B for 5 min, 65-70% B for 7 min, 70-99% B for 3 min, 99% B for 2 min, 40% B for 3 min.		35°C	350	lipidomics	Jueun Lee	2017-12-11
0298	MTBLS542	RP	L1	50	2.1	5	Higgins Analytical	Higgins Analytical TARGA C18	NA	NA	NA	NA	NA		NA	NA	NA	Jessica Kissinger	2017-12-11
0299	MTBLS542	HILIC	L3	50	2.1	2.6	Thermo Scientific	Thermo Scientific Accucore HILIC	NA	NA	NA	NA	NA		NA	NA	NA	Jessica Kissinger	2018-09-20
0300	MTBLS544	RP	L1	150	2.1	2.2	Thermo Fisher Scientific	Thermo Scientific Acclaim 120 C18	water + 0.05% formic acid	ACN + 0.05% formic acid	NA	NA	0 – 2 min, 95% A (water and 0.05% formic acid), 5% B (acetonitrile and 0.05% formic acid); 2 – 12 min, 5 to 50% B; 12 – 13 min, 50 to 95% B; 13 – 15 min, 95% B; 15 – 16 min, 95 to 5% B; 16 – 20 min, 5% B		40°C	400	metabolomics	Christian Ristok, Steffen Neumann	2017-11-21
0301	MTBLS547	RP	L1	100	2.1	1.7	Waters	Waters ACQUITY UPLC BEH C18	water + 0.01% formic acid	95% ACN / 5% MeOH + 0.01% formic acid	NA	NA	0-2 min (20% B), 2-3 min (20-25% B), 3-6 min (25% B), 6-8 min (25-35% B), 8-11.5 min (35% B), 11.5-18 min (35-99% B), 18-19 min (99% B), and 19-20 min (99-20% B).		NA	450	metabolomics	Xiaojiao Zheng	2017-11-21
0302	MTBLS548	RP	L1	100	2.1	1.7	Waters	Waters ACQUITY UPLC BEH C18	water	80% ACN / 20% iPrOH	NA	NA	The initial gradient was 70% B and kept for 2 min; increased to 75% B in 3 min; increased to 80% in 5 min; increased to 90 in 3 min; increased to 99% in 3 min and kept at 99% for 5 min before switching back to initial condition.		NA	400	metabolomics	Xiaojiao Zheng	2017-12-22
0303	MTBLS549	HILIC	L122	150	2.1	5	Merck	Merck SeQuant ZIC-pHILIC	ACN	water + 10 mM ammonium carbonate (pH 9.3)	NA	NA	80% to 20% A in 30 min,		NA	100	metabolomics	Takayuki Teruya	2014-02-25
0304	MTBLS55	RP	L1	150	2.1	1.8	Waters	Waters ACQUITY UPLC HSS T3	water + 0.1% formic acid	MeOH + 0.1% formic acid	NA	NA	The multistep linear gradient used was as follows: 0-1 min, 100% A isocratic; 1-3 min, 100-90% A linear; 3-18 min, 90-60% A linear; 18-21 min, 60-0% A linear; 21-25.5 min, 0% A isocratic; 25.5-25.6 min, 0-100% A linear; 25.6-28 min 100% isocratic.		40°C	280	metabolomics	Panagiotis Arapitsas	2018-10-07
0305	MTBLS552	HILIC	L3	150	4.6	5	Waters	Waters XBridge BEH HILIC	water + 10 mM ammonium formate / 0.1% formic acid	ACN + 0.1% formic acid	NA	NA	with a 32 min linear gradient starting from 5% mobile phase A (10 mM ammonium formate with 0.1% formic acid) increasing to 60% mobile phase B (acetonitrile with 0.1% formic acid). The column was kept at 60% mobile phase B for 3 min then returned to 5% mobile phase A for equilibration.		NA	700	metabolomics	Tushar More	2018-10-07
0306	MTBLS552	RP	L1	150	4.6	5	Waters	Waters Atlantis T3	water + 0.1% acetic acid / 10 mM ammonium hydroxide	MeOH	NA	NA	with a 40 min linear gradient starting with 100% mobile phase A (10 mM ammonium hydroxide with 0.1% acetic acid) increasing to 98% mobile phase B (100% MeOH). The column was kept at 98% mobile phase B for 5 min then returned to 100% mobile phase A for equilibration		NA	500	metabolomics	Tushar More	2017-12-05
0307	MTBLS553	HILIC	L3	150	3	2.6	Phenomenex	Phenomenex Kinetex HILIC	10% water / 90% ACN + 5 mM ammonium formate (pH 3)	50% water / 50% ACN + 5 mM ammonium formate (pH 3)	NA	NA	0% for 2 min, 0% to 70% in 10 min, 70% to 100% in 30 sec, 100% for 90 sec, 100% to 0% in 30 sec and 0% for 3.5 min		NA	800	metabolomics	Bastien Christ	2017-12-05
0308	MTBLS553	RP	L1	150	3	2.6	Phenomenex	Phenomenex Kinetex C18	water + 0.1% formic acid	ACN + 0.1% formic acid	NA	NA	2% for 3 min, 2% to 99% in 9 min, 99% for 4 min, 99% to 2% in 1 min and 2% for 1 min.		NA	600	metabolomics	Bastien Christ	2017-12-05
0309	MTBLS553	RP	L1	150	2.1	1.7	Waters	Waters ACQUITY UPLC BEH C18	water + 0.1% formic acid	ACN + 0.1% formic acid	NA	NA	5% for 0.5 min, 5% to 100% in 11.5 min, 100% for 4 min, 100% to 5% in 1 min and 5% for 1 min		NA	300	metabolomics	Bastien Christ	2017-12-05
0310	MTBLS553	HILIC	L122	150	2.1	5	Merck SeQuant	Merck SeQuant ZIC-pHILIC	water + 20 mM ammonium carbonate / 0.1% ammonium hydroxide	ACN	NA	NA	80% to 20% in 20 min, 80% to 20% in 0.5 min and 80% for 7.5 min		NA	150	metabolomics	Bastien Christ	2018-03-01
0311	MTBLS554	RP	L1	100	2.1	1.8	Waters	Waters ACQUITY UPLC HSS T3	water + 0.1% formic acid	MeOH + 0.1% formic acid	NA	NA	0-1 min at 90%, 1-3 min from 90 to 79%, 3-5 min from 79 to 20%, 5-9 min from 20 to 0%, 9-12 min at 0%, 12-12.1 from 0 to 90%, followed by 3 min of re-equilibration.		25°C	300	metabolomics	Beata Pomian	2018-01-13
0312	MTBLS555	RP	L1	150	3	2.5	Waters	Waters XSelect HSS T3 XP	water + 0.1% formic acid	MeOH + 0.1% formic acid	NA	NA	hold at 1% B between 0 to 1 min, linear increase to 40% B until 11 min, linear increase to 99% B until 15 min, hold at 99% B until 16 min, linear decrease to 1% B until 17 min, and finally hold at 1% B until 20 min.		NA	500	metabolomics	Richard Jacoby	2018-11-30
0313	MTBLS558	RP	L1	100	2.1	2.6	Thermo Fisher Scientific	ambiguous/incorrect information	water + 0.1% formic acid	90% ACN / 10% iPrOH + 0.1% formic acid	NA	NA	The analytical gradient was initiated with an isocratic flow for 3 min (0% B), followed by a 2.6 min gradient (0-10% B), 8.3 min (10-100% B) and 3 min (100% B), followed, finally, by re-equilibration and washing of the column for 3 min (0% B)		NA	NA	metabolomics	Stephanie Herman	2017-11-15
0314	MTBLS559	RP	L1	150	2.1	1.8	Waters	Waters ACQUITY UPLC HSS T3	water + 0.1% formic acid	ACN + 0.1% formic acid	NA	NA	The initial conditions were 5% A and gradient elution was introduced to change the chromatographic conditions to 90% B at 16 min and the conditions were kept constant for 1 min; the gradient was then dropped to the initial conditions and held for 2 min.		60°C	400	metabolomics	Fidele Tugizimana	2018-02-22
0315	MTBLS561	RP	L1	100	2.1	1.8	Waters	Waters ACQUITY UPLC HSS T3	water + 0.1% formic acid	MeOH + 0.1% formic acid	NA	NA	Following proportions of solvent A were used: 0-1 min at 90%, 1-3 min from 90 to 79%, 3-5 min from 79 to 20%, 5-9 min from 20 to 0%, 9-12 min at 0%, 12-12.1 from 0 to 90%, followed by 3 min of re-equilibration.		25°C	300	metabolomics	Beata Pomian	2017-12-21
0316	MTBLS562	RP	L1	100	2.1	1.7	Phenomenex	Phenomenex Kinetex C18	60% water / 40% ACN + 10 mM ammonium formate	10% ACN / 90% iPrOH + 10 mM ammonium formate	NA	NA	The linear gradient elutes from 40 to 100% B (0–12min), 100% B (12–14min), 100 to 40% B (14–14.2 min), then equilibrate at 40% B until 18 min		55°C	300	lipidomics	Jia Tu	2018-01-25
0317	MTBLS566	HILIC	L122	150	2.1	5	Merck	Merck SeQuant ZIC-pHILIC	water + 20 mM ammonium carbonate / 0.1% ammonium hydroxide	ACN	NA	NA	0–20 min, linear gradient from 80% to 20% solvent B; 20–20.5 min, linear gradient from 20% to 80% solvent B; 20.5–28 min, hold at 80% solvent B		25°C	150	metabolomics	Tomas Pluskal	2018-10-23
0318	MTBLS567	RP	L1	100	2.1	1.8	Waters	Waters ACQUITY UPLC HSS T3	water + 0.1% formic acid	ACN + 0.1% formic acid	NA	NA	he gradient starts at 1% B for 1 min, ramp to 15% B from 1-3 min, ramp to 50% from 3-6 min, ramp to 95% B from 6-9 min, hold until 10 min, ramp to 1% from 10-10.2 min, and a final hold at 1% B (total gradient time 12 min)		40°C	500	metabolomics	Krista Longnecker	2013-12-06
0319	MTBLS57	RP	L1	100	2.1	1.7	Waters	Waters ACQUITY UPLC BEH C18	water + 0.1% formic acid	ACN + 0.1% formic acid	NA	NA	gradient program, 99.5% A/0.5% B at 0 min, 99.5% A/0.5% B at 0.1 min, 20% A/80% B at 10 min, 0.5% A/99.5% B at 10.1 min, 0.5% A/99.5% B at 12.0 min, 99.5% A/0.5% B at 12.1 min and 99.5% A/0.5% B		40°C	300	metabolomics	Ryo Nakabayashi	2018-03-13
0320	MTBLS570	HILIC	L122	150	4.4	5	Merck	ambiguous/incorrect information	water + 20 mM ammonium carbonate	ACN	NA	NA	80% B to 20% B over 26 min		25°C	300	metabolomics	Kevin Rattigan	2018-03-01
0321	MTBLS571	RP	NA	150	2.1	3	Agilent	ambiguous/incorrect information	water + 0.1% acetic acid	98% ACN / 2% iPrOH + 0.1% acetic acid	NA	NA	The solvent gradient was: 98% A to 98% B in 20 min, 98% B for 5 min, 98% B to 98% A in 1 min, 98% A for 4 min (all solvents LC/MS grade).		NA	350	metabolomics	Göran Nylund	2017-11-23
0322	MTBLS572	HILIC	L8	150	1	3	Phenomenex	Phenomenex Luna NH2	95% water / 5% ACN + 20 mM ammonium acetate	5% water / 95% ACN	NA	NA	The gradient elution profile was as follows: t = 0 min, 95% B; t = 5 min, 95% B; t = 50 min, 5% B. t = 63 min, 5% B.		NA	50	metabolomics	Tao Huan	2018-01-22
0323	MTBLS574	RP	L1	150	2.1	1.7	Waters	Waters ACQUITY UPLC BEH C18	water + 0.1% formic acid	ACN + 0.1% formic acid	NA	NA	The following linear solvent gradient was used, as percent H2O: Hold at 98% from 0-2 min, decrease to 96% from 2-4 min, 60% from 2-22 min, 30% from 22-32 min, 2% from 32-35 min, at which point data collection was stopped and the column was cleaned and returned to starting conditions.		40°C	500	metabolomics	Thomas Kursar	2018-11-21
0324	MTBLS575	RP	L1	100	2.1	1.7	Waters	Waters ACQUITY UPLC BEH C18	95% water / 5% ACN + 0.1% formic acid	ACN + 0.1% formic acid	NA	NA	linear gradient from 0–22% B (v/v), 17.3–27.3 min 22–28% B, 27.3–28 min 28–40% B, 28–28.5 min 40–100% B, 28.5–30 min 100% B, 30–30.5 min 100-0% B, 30.5–32 min 0% B,		NA	300	metabolomics	Victor Rodriguez	2017-11-29
0325	MTBLS577	HILIC	L122	150	2.1	5	Merck	Merck SeQuant ZIC-pHILIC	ACN	water + 10 mM ammonium carbonate (pH 9.3)	NA	NA	80% (A) to 20% (A) in 30 min		NA	100	metabolomics	Takayuki Teruya	2018-08-26
0326	MTBLS578	RP	L1	100	2.1	3	Thermo Fisher Scientific	ambiguous/incorrect information	40% water / 60% ACN + 10 mM ammonium formate / 0.1% formic acid	10% ACN / 90% iPrOH + 10 mM ammonium formate / 0.1% formic acid	NA	NA	with gradient elution from 70% (A) to 0% (A) in 20 min followed by isocratic elution for 10 min		NA	100	lipidomics	Takayuki Teruya	2018-05-24
0327	MTBLS581	RP	L1	100	1	1.8	Waters	Waters ACQUITY UPLC HSS T3	water + 5 mM ammonium formate / 0.3% formic acid	ACN + 0.3% formic acid	NA	NA	The gradient method followed the steps: 97% A and 3% B at 0 min; 50% A and 50% B at 11.8 min; 15% A and 85% B at 12.38–13.53 min and equilibration with 97% A and 3% B from 14.11 to 16.99 min.		35°C	600	metabolomics	Joana Paula Oliveira	2018-06-25
0328	MTBLS582	RP	L1	30	2.1	2.6	Thermo Fisher Scientific	Thermo Scientific Accucore C18	50% water / 50% ACN + 10 mM ammonium formate / 0.2% formic acid	2% water / 10% MeOH / 88% iPrOH + 2 mM ammonium formate / 0.01 % formic acid	NA	NA	35% eluent B – 45% eluent B over 5 min, 45% eluent B – 85% eluent B from min 5 – min 28, 85% eluent B – 100% eluent B from min 28 – min 38, followed by an immediate drop back to 35% eluent B, which is held constant up to min 46 of each run.		35°C	500000	lipidomics	Zon Weng Lai	2018-01-20
0329	MTBLS586	RP	L1	100	2.1	1.7	Waters	Waters ACQUITY UPLC BEH C18	water + 0.1% formic acid	ACN + 0.1% formic acid	NA	NA	The following gradient elution conditions were used to elute metabolites: 100% phase A for 0-2 min; 0% to 100% phase B for ~11 min; 100% phase B for 11–13 min; 100% phase A for 13-15 min.		50°C	400	metabolomics	Xiaoqing Chen	2013-10-24
0330	MTBLS59	RP	L1	50	2.1	1.7	Waters	Waters ACQUITY UPLC BEH C18	water + 0.1% formic acid	MeOH + 0.1% formic acid	NA	NA	Gradient: Linear gradient from 0% to 100% of solvent B in 10 min, 100% of B for 2 min, 100% A within 0.1min, Equilibration for 2.9 min		40°C	800	metabolomics	Pietro Franceschi	2018-12-26
0331	MTBLS591	RP	L1	100	2.1	1.8	Agilent	Agilent ZORBAX RRHD SB-C18	NA	NA	NA	NA	NA		NA	NA	NA	Scott Walmsley	2018-12-26
0332	MTBLS591	HILIC	L3	50	2.1	2.6	Phenomenex	Phenomenex Kinetex HILIC	ambiguous/incorrect information	ambiguous/incorrect information	NA	NA	Gradient elution was as follows: 0-2 minutes 100% B, 2-2.1 minutes 100-90% B, 2.1-8.6 minutes 90-50% B, 8.6-8.7 minutes 50-0% B, 8.7-14.7 0% B, 14.7-14.8 minutes 0-100% B, 14.8-24.8 minutes 100%B.		20°C	600	metabolomics	Scott Walmsley	2018-02-28
0333	MTBLS596	RP	L1	100	2.1	1.9	Thermo Fisher Scientific	ambiguous/incorrect information	95% water / 5% MeOH + 0.1% acetic acid	50% MeOH / 50% acetic acid	NA	NA	0 min, 0% B; from 30 to 35 min, 100% B; and from 36 to 45 min, 0% B.	ambiguous/incorrect information	40°C	300	metabolomics	Emilien Jamin	2019-09-06
0334	MTBLS598	RP	L1	100	2.1	1.9	Thermo Fisher Scientific	ambiguous/incorrect information	95% water / 5% MeOH + 0.1% formic acid	95% water / 5% MeOH + 0.1% formic acid	NA	NA	NA		50°C	400	metabolomics	Nicholas Rattray	2018-01-25
0335	MTBLS600	RP	L1	100	2.1	1.7	Waters	ambiguous/incorrect information	water + 20 mM ammonium formate (pH 5)	MeOH	NA	NA	The gradient started at 50% B and reached 70% B in 14 min and was followed by a slow gradient of 70–90% B over 50 min and an isocratic separation at 90% B for 15 min. The mobile phase B subsequently reached 100% over 5 min and was maintained for an additional 5 min.		80°C	500	metabolomics	Mariona Jove	2018-03-23
0336	MTBLS601	HILIC	L68	100	2.1	1.7	Waters	Waters ACQUITY UPLC BEH Amide	water + 25 mM ammonium acetate / 5 mM ammonium hydroxide	ACN	NA	NA	0-1 min: 95% B, 1-14 min: 95% B to 65% B, 14-16 min: 65% B to 40% B, 16-18 min: 40% B, 18-18.1 min: 40% B to 95% B, 18.1-23 min: 95% B		25°C	300	metabolomics	Xiaotao Shen	2018-03-22
0337	MTBLS606	HILIC	L68	100	2.1	1.7	Waters	Waters ACQUITY UPLC BEH Amide	water + 25 mM ammonium acetate / 5 mM ammonium hydroxide	ACN	NA	NA	The flow rate was 0.3 ml/min and the gradient was set as follows: 0-1 min: 95% B, 1-14 min: 95% B to 65% B, 14-16 min: 65% B to 40% B, 16-18 min: 40% B, 18-18.1 min: 40% B to 95% B, 18.1-23 min: 95% B.		25°C	300	metabolomics	Xiaotao Shen	2013-11-14
0338	MTBLS61	RP	L1	150	0.5	2.4	Dr. Maisch	ambiguous/incorrect information	95% water / 5% MeOH + 5 mM N,N-dimethylhexylamine	20% water / 80% MeOH + acetic acid (pH 7)	NA	NA	0-22 min: 0-53% B; 22-25 min: 53%-100% B; 25-35: 100% B and 35-50: 0% B		30°C	15	metabolomics	Robert Jansen	2018-03-22
0339	MTBLS612	HILIC	L68	100	2.1	1.7	Waters	Waters ACQUITY UPLC BEH Amide	water + 25 mM ammonium acetate / 5 mM ammonium hydroxide	ACN	NA	NA	0-1 min: 95% B, 1-14 min: 95% B to 65% B, 14-16 min: 65% B to 40% B, 16-18 min: 40% B, 18-18.1 min: 40% B to 95% B, 18.1-23 min: 95% B		25°C	300	metabolomics	Xiaotao Shen	2018-02-28
0340	MTBLS614	RP	L1	50	2.1	1.7	Waters	Waters ACQUITY UPLC BEH C18	40% water / 60% ACN + 100 mM ammonium formate	10% ACN / 90% iPrOH + 100 mM ammonium formate	NA	NA	NA		55°C	500	lipidomics	Jules Griffin	2018-03-22
0341	MTBLS615	HILIC	L68	100	2.1	1.7	Waters	Waters ACQUITY UPLC BEH Amide	water + 25 mM ammonium acetate / 5 mM ammonium hydroxide	ACN	NA	NA	0-1 min: 95% B, 1-14 min: 95% B to 65% B, 14-16 min: 65% B to 40% B, 16-18 min: 40% B, 18-18.1 min: 40% B to 95% B, 18.1-23 min: 95% B.		25°C	300	metabolomics	Xiaotao Shen	2019-01-24
0342	MTBLS618	RP	L1	150	2.1	1.7	Phenomenex	Phenomenex Kinetex XB-C18	water + 0.1% formic acid	MeOH + 0.1% formic acid	NA	NA	The chromatographic gradient of B was increased from 5% to 95% over 18 min and maintained for 7 min at 95% with a flow rate of 0.35 ml/min. Subsequently, the initial conditions were reached in 8 min, and the column was equilibrated for 7 min.		40°C	350	metabolomics	Paula Liliana Galeano	2019-03-04
0343	MTBLS62	HILIC	L122	100	2.1	5	Merck	Merck SeQuant ZIC-pHILIC	ACN + 0.1% formic acid	water + 16 mM ammonium formate (pH 6.3)	NA	NA	The gradient elution programme was: held at 97% A (0–1 min), 97–70% A (1–12 min), 70–10% A (12–14.5 min), held at 10% A (14.5–17 min), returned to 97% A (17–18.5 min) and allowed to equilibrate for a further 5.5 min prior to the next injection.		25°C	250	metabolomics	Arvind Subbaraj	2018-12-01
0344	MTBLS620	RP	L1	100	2.1	1.7	Waters	Waters ACQUITY UPLC BEH C18	water + 1% ammonium acetate (1 M) / 0.1% formic acid	50% ACN / 50% iPrOH + 1% ammonium acetate / 0.1% formic acid	NA	NA	The gradient was as follows: from 0 to 2 min 35-80% B, from 2 to 7 min 80-100% B and from 7 to 14 min 100% B.		50°C	400	?	Santosh Lamichhane	2018-04-01
0345	MTBLS624	HILIC	L122	150	4.6	5	Merck	Merck SeQuant ZIC-pHILIC	water + 20 mM ammonium carbonate	ACN	NA	NA	A linear gradient of the mobile phases was applied, in which samples were eluted from 80% B to 5% B over 15 min, followed by another linear gradient from 5% B to 80% B over 2 min, and 80% B was held for 7 min for re-equilibration.		NA	NA	metabolomics	Fiona Achcar	2019-02-15
0346	MTBLS629	RP	L1	50	2.1	1.8	Agilent	Agilent ZORBAX RRHD Extend-C18	water + 0.1% formic acid	ACN + 0.1% formic acid	NA	NA	The gradient was 5% B (0–1 min), 5 to 80% B (1–7 min), 80 to 100% B (7–11.5 min), and 100 to 5% B (11.5–12 min). The system was finally held at 5% B for 3 min to re-equilibrate (total analysis time, 15 min).		60°C	600	metabolomics	Aleksandra Binek	2019-03-04
0347	MTBLS63	HILIC	L122	100	2.1	5	Merck	Merck SeQuant ZIC-pHILIC	ACN + 0.1% formic acid	water + 16 mM ammonium formate (pH 6.3)	NA	NA	The gradient elution programme was: held at 97% A (0–1 min), 97–70% A (1–12 min), 70–10% A (12–14.5 min), held at 10% A (14.5–17 min), returned to 97% A (17–18.5 min) and allowed to equilibrate for a further 5.5 min prior to the next injection		NA	NA	metabolomics	Arvind Subbaraj	2018-02-26
0348	MTBLS630	RP	L1	50	2	4	Phenomenex	Phenomenex Synergi Hydro-RP	60% water / 40% iPrOH + 8 mM ammonium formate / 2 mM formic acid	2% water / 98% iPrOH + 8 mM ammonium formate / 2 mM formic acid	NA	NA	The gradient started with 70% mobile phase A and 30% mobile phase B, followed by a linear gradient to a final composition of 100% mobile phase B, which was maintained for 4 min. A 3 min reequilibration of the column with 70% mobile phase A was performed prior to the next injection.		40°C	200/500	lipidomics	Yan Zhu	2018-02-26
0349	MTBLS630	RP	L7	50	2.1	2.7	Sigma	Merck Supelco Ascentis Express C8	60% water / 40% iPrOH + 8 mM ammonium formate / 2 mM formic acid	2% water / 98% iPrOH + 8 mM ammonium formate / 2 mM formic acid	NA	NA	The flow rate was 0.2 ml/min from 0 to 24 min, then increased to 0.5 ml/min from 25 to 30 min. For lipidomics studies, the linear gradient starting from 100% mobile phase A (40% of isopropanol and 60% of Milli-Q water with 8 mM ammonium formate and 2 mM formic acid) to a final composition of 35% mobile phase A and 65% mobile phase B (98% of isopropanol and 2% of Milli-Q water with 8 mM ammonium f…	ambiguous/incorrect information	40°C	200/500	lipidomics	Yan Zhu	2018-02-26
0350	MTBLS630	HILIC	L122	150	4.6	5	Merck	Merck SeQuant ZIC-pHILIC	water + 20 mM ammonium carbonate	ACN	NA	NA	multi-step gradient system from 80% B to 50% B over 15 min, then to 5% B at 18 min, followed by a wash with 5% B for 3 min, and re-equilibration for 8 min with 80% B		NA	300	metabolomics	Yan Zhu	2019-02-19
0351	MTBLS631	RP	L7	150	2.1	2.7	Agilent	Agilent InfinityLab Poroshell 120 EC-C8	water + 10 mM ammonium formate	85% MeOH / 15% iPrOH + 10 mM ammonium formate	NA	NA	The gradient was 75 to 96% B (0-23 min), 96% B (23-31 min), 96 to 100% B (31-31.5 min), 100% B (31.5-32.5 min), and 100 to 75% B (32.5-33 min). The system was finally held at 75% B for 7 min to re-equilibrate (total analysis time, 40 min).		60°C	500	metabolomics	Aleksandra Binek	2019-02-19
0352	MTBLS631	RP	L7	150	2.1	2.7	Agilent	Agilent InfinityLab Poroshell 120 EC-C8	water + 0.1% formic acid	85% MeOH / 15% iPrOH + 0.1% formic acid	NA	NA	The gradient was 75 to 96% B (0-23 min), 96% B (23-31 min), 96 to 100% B (31-31.5 min), 100% B (31.5-32.5 min), and 100 to 75% B (32.5-33 min). The system was finally held at 75% B for 7 min to re-equilibrate (total analysis time, 40 min).		60°C	500	metabolomics	Aleksandra Binek	2019-03-04
0353	MTBLS64	RP	L1	150	2.1	1.8	Agilent	Agilent ZORBAX RRHD SB-C18	water + 0.1% formic acid	ACN + 0.1% formic acid	NA	NA	The gradient elution programme was as follows: held at 5% B (0–0.5 min), 5–99% B (0.5–13 min), held at 99% B (13–15 min), returned to 5% B (15–16 min) and allowed to equilibrate for a further 4 min prior to the next injection		NA	NA	metabolomics	Arvind Subbaraj	2018-03-20
0354	MTBLS641	RP	L1	100	4.6	2.7	Supelco	Merck Supelco Ascentis Express C18	69.98% water / 30% ACN + 0.02% acetic acid + ammonium hydroxide (pH 5.8)	70% ACN / 30% iPrOH	NA	NA	Gradient conditions were as follows: 0 to 2.00 min, 0% B; 2.10 to 5.00 min, 15% B; 5.10 to 8.00 min, 20% B; 8.10 to 11.00 min, 35% B; 11.10 to 15 min, 70% B; and 15.10 to 19 min, 100% B. At 19.10 min, the gradient returned to the initial condition of 0% B, and the column was re-equilibrated until 25.0 min.		25°C	600	metabolomics	Lucia Faccioli	2018-05-31
0355	MTBLS648	RP	L1	50	2.1	1.8	Agilent	Agilent ZORBAX Eclipse Plus C18	40% water / 60% ACN + 10 mM ammonium formate	10% ACN / 90% iPrOH + 10 mM ammonium formate	NA	NA	NA		NA	NA	lipidomics	Tesfahun Dessale Admasu	2019-03-04
0356	MTBLS65	RP	L1	150	2.1	1.8	Agilent	Agilent ZORBAX RRHD SB-C18	water + 0.1% formic acid	ACN + 0.1% formic acid	NA	NA	The gradient elution programme was as follows: held at 5% B (0–0.5 min), 5–99% B (0.5–13 min), held at 99% B (13–15 min), returned to 5% B (15–16 min) and allowed to equilibrate for a further 4 min prior to the next injection.		NA	NA	metabolomics	Arvind Subbaraj	2018-05-01
0357	MTBLS650	HILIC	L114	100	2.1	3.5	Merck	Merck SeQuant ZIC-HILIC	90% water / 10% ACN + 5 mM ammonium formate	10% water / 90% ACN + 5 mM ammonium formate	NA	NA	with the following gradient: 90% B for 2 min, 90–40% B over 16 min, 40% B held 2 min, and 40–90% B over 10 min, 90% B held 10 min (gradient length 40 min)		40°C	200	metabolomics	Simona Codreanu	2018-10-22
0358	MTBLS652	RP	L1	75	1	3	Advanced Chrom. Technol.	Advanced Chromatography Technologies ACE C18	20% water / 40% ACN / 40% MeOH + 0.028% ammonia / 0.1% formic acid	iPrOH + 0.1% formic acid / 0.028% ammonia	NA	NA	NA		45°C	NA	lipidomics	Pierre Jean Beltran	2018-04-30
0359	MTBLS656	HILIC	L68	100	2.1	2.5	Waters	Waters XBridge BEH Amide	NA	NA	NA	NA	Each sample was resolved for 22 min and the UPLC gradient starts with 15% A and 85% B at 0.15 ml/min, ramped to 70% A and 30% B in 5 min, followed by an isocratic hold for 10 min. The column was washed in 98% A and 2% B and re-equilibrated in the starting conditions before the next injection		NA	NA	NA	Seth Rhoades	2019-03-01
0360	MTBLS66	Other	L13	50	2.1	5	Thermo Fisher Scientific	Thermo Scientific BETASIL C1	water + 0.1% formic acid	50% ACN / 50% iPrOH + 0.1% formic acid	NA	NA	The gradient was set to hold solvent A at 80% from 0-1 mins, gradually decline to 0% at 18.1 mins, maintained at the same level up to 20 mins, increased to 80% at 20.1 mins and finally allowed to equilibrate as such for the rest of the program, i.e. 25 mins.		NA	NA	?	Arvind Subbaraj	2018-04-15
0361	MTBLS661	RP	L1	100	2.1	1.7	Waters	ambiguous/incorrect information	water + 0.1% formic acid	ACN + 0.1% formic acid	NA	NA	The acetonitrile concentration was increased linearly to 50% over 9 min, and thereafter to 100% after 10 min. The column was re-equilibrated for 3.5 min (the total run time was 14 min)	ambiguous/incorrect information	40°C	350	metabolomics	Carine Sao	2018-06-02
0362	MTBLS665	HILIC	L3	50	2.1	2.6	Thermo Scientific	Thermo Scientific Accucore HILIC	NA	NA	NA	NA	NA		NA	NA	NA	Jessica Kissinger	2018-06-02
0363	MTBLS665	RP	L1	50	2.1	5	Higgins Analytical	Higgins Analytical TARGA C18	NA	NA	NA	NA	NA		NA	NA	NA	Jessica Kissinger	2013-11-26
0364	MTBLS67	HILIC	L122	150	2.1	5	Merck	Merck SeQuant ZIC-pHILIC	ACN	water + 10 mM ammonium carbonate (pH 9.3)	NA	NA	80% A to 20% A in 30 min		NA	100	metabolomics	Tomas Pluskal	2018-08-15
0365	MTBLS671	RP	L1	100	1	1.8	Waters	Waters ACQUITY UPLC HSS T3	water + 0.1% formic acid	ACN + 0.1% formic acid	NA	NA	0–1 min, isocratic 95% A (water/formic acid, 99.9/0.1 (v/v)), 5% B (acetonitrile/formic acid, 99.9/0.1 (v/v)); 1–14 min, linear from 5 to 95% B; 14–18 min, isocratic 95% B; 18–20 min, isocratic 5% B.		40°C	150	metabolomics	Steffen Neumann	2018-08-17
0366	MTBLS673	RP	L1	100	2.1	1.7	Waters	Waters ACQUITY UPLC BEH C18	water + 0.1% formic acid	ACN + 0.1% formic acid	NA	NA	Gradient elution conditions were set as follows: 0~2 min, 100% phase A; 2~11 min, 0% to 100% B; 11~13 min, 100% B; and 13~15 min, 0% to 100% A.		50°C	400	metabolomics	Dapeng Li	2018-05-11
0367	MTBLS674	RP	L1	50	2.1	1.7	Waters	Waters ACQUITY UPLC BEH C18	NA	NA	NA	NA	NA		NA	NA	NA	Ali Yilmaz	2019-06-07
0368	MTBLS677	HILIC	L122	150	2.1	5	Merck	Merck SeQuant ZIC-pHILIC	water + 20 mM ammonium carbonate / 0.1% ammonium hydroxide	ACN	NA	NA	NA		45°C	200	metabolomics	Ana Sofia Henriques da Costa	2019-06-07
0369	MTBLS677	HILIC	L114	150	4.6	5	Merck	Merck SeQuant ZIC-HILIC	water + 0.1% formic acid	ACN + 0.1% formic acid	NA	NA	NA		30°C	300	metabolomics	Ana Sofia Henriques da Costa	2019-03-04
0370	MTBLS68	Other	L13	50	2.1	5	Thermo Fisher Scientific	Thermo Scientific BETASIL C1	water + 0.1% formic acid	50% ACN / 50% iPrOH + 0.1% formic acid	NA	NA	The gradient was set to hold solvent A at 80% from 0-1 mins, gradually decline to 0% at 18.1 mins, maintained at the same level up to 20 mins, increased to 80% at 20.1 mins and finally allowed to equilibrate as such for the rest of the program, i.e. 25 mins.		25°C	500	?	Arvind Subbaraj	2019-05-24
0371	MTBLS680	RP	L1	NA	NA	NA	Advanced Chrom. Technol.	Advanced Chromatography Technologies ACE C18-PFP	water + 0.1% formic acid	ACN + 0.1% formic acid	NA	NA	When eluting the column, the following gradient was used: initial conditions were 100% A held for 1.5 min followed by a linear gradient with increase of B to 100% at 4.5 min with re-equilibration for 1.5 min, giving a total run time of 6 min		30°C	400	metabolomics	Cecilia Castro	2018-06-05
0372	MTBLS683	RP	L1	100	2.1	1.7	Waters	Waters ACQUITY UPLC BEH C18	water + 2 mM ammonium formate / 0.1% formic acid	ACN + 0.1% formic acid	NA	NA	gradient elution (1% B increasing from 1% to 48% over 2.5 min, followed by an increase from 48% to 98% B over 2.5–3.0 min and maintained at 98% over 3.0–4.2 min; the mobile phase was then returned to 1% B at 4.3 min for 1.7 min re-equilibration)		45°C	500	metabolomics	Ke-Shiuan Lynn	2019-05-31
0373	MTBLS685	HILIC	L68	150	2.1	1.7	Waters	Waters ACQUITY UPLC BEH Amide	95% water / 5% ACN + 2 mM ammonium acetate / 0.2% formic acid	10% water / 90 ACN + 2 mM ammonium acetate / 0.2% formic acid	NA	NA	When eluting the column, the following gradient was used: initial conditions were 100% B with a linear increase of A to 79.4% at 15.5 min and at 100% at 15.5 min. Conditions were kept with A at 100% until 20.5 min, with a return to 100% B at 22 min, which was kept until 30 min.	ambiguous/incorrect information	NA	350/300/500	metabolomics	Cecilia Castro	2014-05-01
0374	MTBLS69	RP	L1	100	1	1.8	Waters	Waters ACQUITY UPLC HSS T3	water + 0.1% formic acid	ACN + 0.1% formic acid	NA	NA	d this was held for 1 min. This was followed by a 12 min linear gradient to 95% solvent B (acetonitrile, 0.1% formic acid).		50°C	NA	metabolomics	Aaron Massey	2018-10-09
0375	MTBLS690	RP	L1	50	2.1	1.8	Waters	Waters ACQUITY UPLC HSS T3	water + 0.1% formic acid	75% ACN / 25% iPrOH + 0.1% formic acid	NA	NA	The compounds were eluted with a linear gradient consisting of 0.1 - 10 % B over 2 mins, B was increased to 99% over 5 mins and held at 99% for 2 mins; B was decreased to 0.1% for 0.3 mins and the flow-rate was increased to 0.8 ml/min for 0.5 mins; these conditions were held for 0.9 mins, after which the flow-rate was reduced to 0.5 ml/min for 0.1 mins before the next injection.		40°C	500	metabolomics	Klev Diamanti	2019-08-08
0376	MTBLS692	RP	L1	150	2.1	1.7	Waters	Waters ACQUITY UPLC BEH C18	99% water / 1% ACN + 0.1% formic acid (pH 3)	1% water / 99% ACN + 0.1% formic acid (pH 3)	NA	NA	95% A for 0.1 min decreased to 50% A in 30 min		40°C	350	metabolomics	Ruben Vanholme	2018-07-08
0377	MTBLS693	RP	L7	100	2.1	1.7	Waters	Waters ACQUITY UPLC BEH C8	water + 0.1% acetic acid / 1% ammonium acetate (1 M)	ambiguous/incorrect information	NA	NA	The following gradient profile was applied: 1 min 45% A, 3 min linear gradient from 45% A to 35% A, 8 min linear gradient from 25 to 11% A, 3 min linear gradient from 11 to 1% A. Finally, after washing the column for 3 min with 1% A the buffer is set back to 45% A, and the column is re-equilibrating for 4 min, leading to a total run time of 22 min.	ambiguous/incorrect information	60°C	400	metabolomics	Karolina Garbowicz	2018-09-03
0378	MTBLS694	RP	L1	150	2.1	1.8	Waters	Waters ACQUITY UPLC HSS T3	water + 0.1% formic acid	ACN + 0.1% formic acid	NA	NA	NA		45°C	600	metabolomics	Jake Pearce	2018-08-23
0379	MTBLS698	RP	L1	150	3	2.6	Phenomenex	Phenomenex Kinetex C18	water + 0.1% formic acid	ACN + 0.1% formic acid	NA	NA	5% B for 2 min, 5-40% B until 20 min, 40-95% B until 22 min, 95% B for 4 min, and 5% B for 5 min;		NA	800	metabolomics	Timothy R. Fallon	2019-07-01
0380	MTBLS701	RP	L1	100	2.1	1.7	Waters	Waters ACQUITY UPLC BEH C18	water + 0.1% formic acid	ACN + 0.1% formic acid	NA	NA	The chromatographic method started from an isocratic elution with 20% B for 0.5 min, continued with a linear gradient from 23 to 43% B in 7.0 min then increased to 95% B in another 3 min. A washing procedure was followed using 95% B for 2 min. The column was then equilibrated using 20% B for 2.5 min before next injection.	ambiguous/incorrect information	45°C	800	metabolomics	Shuaizhen Zhou	2019-07-01
0381	MTBLS701	RP	L1	150	2.1	1.7	Waters	Waters ACQUITY UPLC BEH C18	water + 0.1% formic acid	ACN + 0.1% formic acid	NA	NA	The gradient started from a 20% isocratic elution for 1.5 min then followed by a linear gradient of 20% to 43% B until 18 min, and continued increasing to 95% B in 7 min. The column was washed using 95% B for 5 min and equilibrated 10 min before next injection.		45°C	500	metabolomics	Shuaizhen Zhou	2019-07-24
0382	MTBLS703	Other	L10	100	2.1	1.8	Waters	Waters ACQUITY UPLC HSS CN	water + 0.1% formic acid	ACN + 0.1% formic acid	NA	NA	The column was held at 5% B for 2 min, ramped to 100% B over 16 min, held at 100% B for 2 min, and equilibrated at 5% B for 5 min (25 min total).		35°C	400	metabolomics	Katherine Heal	2019-07-24
0383	MTBLS703	HILIC	L122	150	2.1	5	Merck	Merck SeQuant ZIC-pHILIC	85% water / 15% ACN + 10 mM ammonium carbonate	40% water / 60% ACN + 10 mM ammonium carbonate	NA	NA	The column was held at 100% A for 2 min, ramped to 100% B over 18 min, held at 100% B for 5 min, and equilibrated at 100% A for 25 min (50 min total).		30°C	150	metabolomics	Katherine Heal	2018-12-10
0384	MTBLS706	HILIC	L122	150	4.6	5	Merck	Merck SeQuant ZIC-pHILIC	NA	NA	NA	NA	NA		NA	300	NA	Julie Kovarova	2018-08-23
0385	MTBLS707	RP	L11	100	2.1	1.7	Waters	Waters ACQUITY UPLC BEH Phenyl	water + 10 mM ammonium formate / 0.1% formic acid	5% water / 95% ACN + 10 mM ammonium formate / 0.1% formic acid	NA	NA	NA		40°C	400	metabolomics	Julie Gaubert	2018-08-23
0386	MTBLS707	RP	L1	30	2.1	1.8	Waters	Waters ACQUITY UPLC HSS T3	water + 10 mM ammonium formate / 0.1% formic acid	5% water / 95% ACN + 10 mM ammonium formate / 0.1% formic acid	NA	NA	elution gradient was programed as follows: 40% B during 2 min, linear increased of B up to 100% from 2 to 8 min, 100% B during 4 min, return to initial condition from 12 to 14 min, and 3 min of post-run for column equilibration, with a total runtime of 17 min.		40°C	400	metabolomics	Julie Gaubert	2019-07-26
0387	MTBLS708	Other	L10	100	2.1	1.8	Waters	Waters ACQUITY UPLC HSS CN	water + 0.1% formic acid	ACN + 0.1% formic acid	NA	NA	The column was held at 5% B for 2 min, ramped to 100% B over 16 min, held at 100% B for 2 min, and equilibrated at 5% B for 5 min (25 min total).		35°C	400	metabolomics	Katherine Heal	2019-07-26
0388	MTBLS708	HILIC	L122	150	2.1	5	Merck	Merck SeQuant ZIC-pHILIC	15% water / 85% ACN + 10 mM ammonium carbonate	60% water / 40% ACN + 10 mM ammonium carbonate	NA	NA	The column was held at 100% A for 2 min, ramped to 100% B over 18 min, held at 100% B for 5 min, and equilibrated at 100% A for 25 min (50 min total).		30°C	150	metabolomics	Katherine Heal	2019-12-31
0389	MTBLS709	RP	L1	100	1	1.8	Waters	Waters ACQUITY UPLC HSS T3	water + 0.1% formic acid	ACN + 0.1% formic acid	NA	NA	0 to 1 min, isocratic 95% A (water:formic acid: 99.9:0.1 [v/v]), 5% B (acetonitrile:formic acid: 99.9:0.1 [v/v]); 1 to 18 min, linear from 5% to 95% B; 18 to 20 min, isocratic 95% B.		NA	150	metabolomics	Kristian Peters	2014-03-09
0390	MTBLS72	RP	L1	100	2.1	1.7	Waters	Waters ACQUITY UPLC CSH C18	water + 0.1% formic acid	ACN	NA	NA	Each sample was resolved for 13 min at a flow rate of 0.5 ml/min for 8 min and then 0.4 ml/min from 8 to 13 min. The UPLC gradient consisted of 98% A and 2% B for 0.5 min and then a ramp of curve 6 to 60% B and 40% A from 0.5 min to 4.0 min, followed by a ramp of curve 6 to 98% B and 2% A from 4.0 to 8.0 min, a ramp to 5% B and 95% C from 9.0 min to 10.0 min at a flow rate of 0.4 ml/min and final…		NA	500	metabolomics	Robert Padilla	2019-07-29
0391	MTBLS722	RP	L1	150	2.1	1.7	Phenomenex	Phenomenex Kinetex XB-C18	water + 0.1% formic acid	ACN + 0.1% formic acid	NA	NA	The gradient was as follows: 0–15 min at 0–5% B; 15–20 min at 5–50% B; and 20–30 at 50–100% B.		30°C	400	metabolomics	Lucas Chibli	2018-09-10
0392	MTBLS727	RP	L1	100	2.1	2.6	Phenomenex	Phenomenex Kinetex C18	water + 0.1% formic acid	ACN	NA	NA	The gradient program was as follow: 0–2 min, 2% B; 2–20 min linear gradient from 2% B to 98% B; 98% B, 20–25 min; 27.5–37 min linear gradient back to 2% B.		NA	250	metabolomics	Ksenia Shestakova
0393	MTBLS728	RP	L1	150	2	NA	Shimadzu	Shimadzu Shim-pack FC-ODS	water + 0.1% formic acid	ACN + 0.1% formic acid	NA	NA	0 min (20% B), 15 min (60% B), 20 min (95% B), 25 min (95% B), 25.1 min (20% B), equilibration up to 30 min. Total run time for each analysis was 30 min		40°C	NA	metabolomics	Ksenia Shestakova
0394	MTBLS728	RP	L1	NA	NA	1.7	Waters	Waters ACQUITY UPLC CSH C18	water + 2.5 mM ammonium formate	MeOH	NA	NA	The gradient program was as follows: 0.1 min (30% B), 14 min (90% В), 16 min (90% B), 16.1 min (30% B), equilibration up to 25 min with total run time 25 min.		40°C	NA	metabolomics	Ksenia Shestakova
0395	MTBLS728	Other	L43	150	2.1	3	Supelco	Merck Discovery HS F5 (PFP)	water + 0.1% formic acid	ACN	NA	NA	The gradient program was: 0-2 min (0% B); 2-5 min (25% B); 5-10 min (95% B); 10-15 min (95% B); 15-15.1 (0% B); 15.1-22 (0% B); equilibration up to 22.1 min.		40°C	NA	metabolomics	Ksenia Shestakova
0396	MTBLS728	Other	L43	150	2.1	3	Supelco	Merck Discovery HS F5 (PFP)	water + 0.1% formic acid	ACN	NA	NA	The elution program was as follows: 0-5 min (0% B), then 15 min (40% B), 20.1 min (100% B), 25 min (100% B), 25.1 min (20% B), equilibration up to 35 min.		40°C	NA	metabolomics	Ksenia Shestakova	2017-10-18
0397	MTBLS73	RP	L1	150	2	1.7	Waters	ambiguous/incorrect information	water + 0.2% formic acid	2% water / 98% ACN + 0.2% formic acid	NA	NA	The gradient started at 100% A (hold 2.5 min) at 0.25 ml/min followed by a gentle ramp to 10% B after 7.5 min increasing the flow rate of 0.4 ml/min; then to 100% B after 10 min, hold 2 min, before equilibrating back to starting conditions after 18 min		NA	250/400	metabolomics	Mark Earll	2019-11-19
0398	MTBLS733	RP	L1	100	2.1	3.5	Agilent	Agilent ZORBAX Eclipse Plus C18	water + 0.1% formic acid	ACN + 0.1% formic acid	NA	NA	LC gradient was as follows: 0–2 min, 5% B; 2–2.1 min, 5–20% B; 2.1–22 min, 20–35% B; 22–30 min, 35–60% B; 30–30.5 min, 60–90% B; 30.5–35 min, 90% B and re-equilibration for 5 min.		40°C	300	metabolomics	Yan Lu	2018-09-04
0399	MTBLS736	RP	L1	100	2.1	3.5	Agilent	Agilent ZORBAX Eclipse Plus C18	water + 0.1% formic acid	ACN + 0.1% formic acid	NA	NA	LC gradient was as follows: 0–2 min, 5% B; 2–2.1 min, 5–20% B; 2.1–22 min, 20–35% B; 22–30 min, 35–60% B; 30–30.5 min, 60–90% B; 30.5–35 min, 90% B and re-equilibration for 5 min.		40°C	300	metabolomics	Yan Lu	2018-11-14
0400	MTBLS737	RP	L1	100	2.1	1.7	Waters	Waters ACQUITY UPLC BEH C18	water + 0.1% acetic acid	ACN	NA	NA	0-1 min 10% B; 1-2.5 min 10-15% B; 2.5-4 min 15-22% B; 4-6 min 22-38% B; 6-9 min 38-65% B; 9-12 min 65-80% B; 12-16 min 80-100% B; 16-19 min 100% B.		NA	250/300	metabolomics	Malena Manzi	2019-06-30
0401	MTBLS738	RP	L1	150	2.1	2.2	Thermo Fisher Scientific	Thermo Scientific Acclaim 120 C18	water + 0.05% formic acid	ACN + 0.05% formic acid	NA	NA	0-2 min, isocratic 95 % A (water / formic acid 99.95 / 0.05 (v / v %)), 5 % B (acetonitrile / formic acid 99.95 / 0.05 (v / v %)); 2-15 min, linear from 5 % to 40 % B; 15-20 min, linear from 40 % to 95 % B; 20-22 min, isocratic 95 % B; 22-25 min, linear from 95 % to 5 % B; 25-30 min, isocratic 5 % B.		NA	400	metabolomics	Onno W. Calf	2014-11-06
0402	MTBLS74	RP	L1	100	1	1.8	Waters	Waters ACQUITY UPLC HSS T3	water + 0.1% formic acid	ACN + 0.1% formic acid	NA	NA	0-1 min, isocratic 95% A (water/formic acid, 99.9/0.1 (v/v)), 5% B (acetonitrile/formic acid, 99.9/0.1 (v/v)); 1-16 min, linear from 5 to 45% B; 16-18 min, isocratic 95% B; 18-20 min, isocratic 5% B.	ambiguous/incorrect information	40°C	150	metabolomics	Steffen Neumann	2019-12-10
0403	MTBLS742	RP	L1	100	2.1	1.8	Waters	Waters ACQUITY UPLC HSS T3	water + 0.5 mM ammonium fluoride	ACN	NA	NA	The liquid chromatography gradient elution began with 1% solvent B (acetonitrile; Merck, Whitehouse Station, New Jersey, USA) for 1 min, linearly increased to 100% B in 7 min, maintained for 2 min for 100% B, reduced to 1% B in 0.1 min and maintained another 1.9 min for 1% solvent B for re-equilibration.		25°C	300	metabolomics	Zhiwu Dan	2018-03-19
0404	MTBLS743	RP	L1	100	2.1	1.8	Waters	Waters ACQUITY UPLC HSS T3	water + 0.1% formic acid	MeOH + 0.1% formic acid	NA	NA	The gradient is 0 min, 0% B; 1 min, 0% B; 16 min, 100% B; 20 min, 100% B, and 22 min, 0% B.		NA	NA	metabolomics	Aneesh Kumar	2018-03-19
0405	MTBLS743	HILIC	L3	150	2.1	1.7	Waters	Waters ACQUITY UPLC BEH HILIC	5% water / 95% ACN + 10 mM ammonium acetate	50% water / 50% ACN + 10 mM ammonium acetate	NA	NA	The HILIC positive ion gradient was 0 min, 1% B; 5 min, 20 %B; 10 min, 50% B; 14 min, 95 %B; 16 min, 95 % B; 17 min, 1 %B; and 20 min, 1 %B. The curve parameter of 6 was used for the throughout the gradient. The HILIC negative ion gradient was 0 min, 1% B; 3 min, 20 %B; 6 min, 50% B; 9 min, 95 %B; 10 min, 95 % B; 11 min, 1 %B; and 15 min, 1 %B.		NA	NA	metabolomics	Aneesh Kumar	2018-10-31
0406	MTBLS745	HILIC	L8	150	2	NA	Phenomenex	Phenomenex Luna NH2	water + 5 mM ammonium acetate (pH 9.9)	ACN	NA	NA	using the following gradient: (A) NH4AcO (5 mM, pH 9.9) and (B) ACN; in 18 min, the gradient starts from 15% (A) to 90% (A), followed by an isocratic step for 9 min and reverse to the initial 15% (A) for 7 min.		NA	NA	metabolomics	Yue Qi	2019-11-15
0407	MTBLS746	RP	L62	150	2.1	2.6	Thermo Fisher Scientific	Thermo Scientific Accucore C30	40% water / 60% ACN + 10 mM ammonium formate / 0.1% formic acid	10% ACN / 90% iPrOH + 10 mM ammonium formate / 0.1% formic acid	NA	NA	NA		40°C	350	lipidomics	Manuel Liebeke	2019-09-19
0408	MTBLS749	RP	L1	100	2.1	2.6	Thermo Fisher Scientific	ambiguous/incorrect information	water + 0.1% formic acid	90% ACN / 10% iPrOH + 0.1% formic acid	NA	NA	the analytical gradient was initiated with an isocratic flow for 3 min (0% B), followed by a 2.6 min gradient (0-10% B), 8.3 min (10-100% B) and 3 min (100% B), followed, finally, by re-equilibration and washing of the column for 3 min (0% B)		NA	NA	metabolomics	Stephanie Herman	2018-09-26
0409	MTBLS750	HILIC	L122	150	2.1	5	Merck	Merck SeQuant ZIC-pHILIC	water + 20 mM ammonium carbonate / 0.1% ammonium hydroxide (pH 9.2)	ACN	NA	NA	0–20 min.: linear gradient from 80% to 20% B; 20–20.5 min.: linear gradient from 20% to 80% B; 20.5–28 min.: hold at 80%		NA	0.2	metabolomics	Ivan Nemazanyy	2018-11-14
0410	MTBLS751	HILIC	L122	150	4.6	5	Merck	Merck SeQuant ZIC-pHILIC	water + 20 mM ammonium carbonate	ACN	NA	NA	The gradient started with 80% B at a flow rate of 0.3 ml/min, and followed by a linear gradient to 50% B over 15 min.		NA	300	metabolomics	Mei-Ling Han	2018-11-14
0411	MTBLS751	RP	L7	50	2.1	2.7	Sigma	Merck Supelco Ascentis Express C8	60% water / 40% iPrOH + 8 mM ammonium formate / 2 mM formic acid	2% water / 98% iPrOH + 8 mM ammonium formate / 2 mM formic acid	NA	NA	The linear gradient started from 100% A to a final composition of 35% A and 65% B over 24 min at 0.2 ml/min		NA	200	lipidomics	Mei-Ling Han	2019-03-31
0412	MTBLS752	RP	L1	150	2.1	2	Advanced Chrom. Technol.	ambiguous/incorrect information	water + 0.1% formic acid	ACN + 0.1% formic acid	MeOH	NA	Gradient started at 100% A and reached 100% B in 10 min, being kept for 6 min before switching to 100% C to rinse the system in 1 min, being hold for 5 min, returning back to 100% A in 1 min and finally equilibrating for 3 min, with a total run duration of 26 min.		30°C	400	metabolomics	Mathieu Cladiere	2019-03-31
0413	MTBLS752	RP	L1	150	2.1	2	Advanced Chrom. Technol.	ambiguous/incorrect information	water + 10 mM ammonium formate	MeOH	NA	NA	The gradient started at 100% A and reached 100% B in 13 min, holding this condition for 7 min before turning back to 100% A in 1 min and finally equilibrating for 3 min, with a total run duration of 24 min		30°C	300	metabolomics	Mathieu Cladiere	2019-09-20
0414	MTBLS753	RP	L1	100	2.1	1.6	Waters	ambiguous/incorrect information	water + 0.1% formic acid	ACN + 0.1% formic acid	NA	NA	the separation occurred with a 35 min gradient at a flow rate of 0.3 ml/mins with the following conditions: 0–5 min, 1% B; 5–10 min, linear gradient from 1–3% B; 10–18 min, linear gradient from 3–40% B; 18–22 min, linear gradient from 40–80% B; 22–27 min, column cleaning at 95% B; and 27–35 min, re-equilibration at 1% B.		35°C	300	metabolomics	Caitlin Keller	2019-03-31
0415	MTBLS754	RP	L1	150	2.1	2	Advanced Chrom. Technol.	ambiguous/incorrect information	water + 0.1% formic acid	ACN + 0.1% formic acid	MeOH	NA	Gradient started at 100% A and reached 100% B in 10 min, being kept for 6 min before switching to 100% C to rinse the system in 1 min, being hold for 5 min, returning back to 100% A in 1 min and finally equilibrating for 3 min, with a total run duration of 26 min.		30°C	400	metabolomics	Mathieu Cladiere	2019-03-31
0416	MTBLS754	RP	L1	150	2.1	2	Advanced Chrom. Technol.	ambiguous/incorrect information	water + 10 mM ammonium formate	MeOH	NA	NA	The gradient started at 100% A and reached 100% B in 13 min, holding this condition for 7 min before turning back to 100% A in 1 min and finally equilibrating for 3 min, with a total run duration of 24 min		30°C	300	metabolomics	Mathieu Cladiere	2019-01-18
0417	MTBLS756	RP	L1	100	2.1	1.7	Waters	Waters ACQUITY UPLC BEH C18	water + 0.1% formic acid	ACN + 0.1% formic acid	NA	NA	0-4 min, 5-20% B; 4-7 min, 20-95% B; 7-8 min, 95% B and a 2 min isocratic step for column equilibration to initial conditions		60°C	750	metabolomics	Adlin Afzan	2018-12-01
0418	MTBLS757	HILIC	L3	50	4.6	2.6	Phenomenex	Phenomenex, Kinetex HILIC	90% ACN / 10% acetone + 0.1% formic acid	30% water / 70% ACN + 10 mM ammonium formate / 0.1% formic acid	NA	NA	NA		NA	1000	metabolomics	Martijn Molenaar	2018-11-26
0419	MTBLS762	RP	L1	100	2.1	1.7	Waters	Waters ACQUITY UPLC BEH C18	water + 0.1% acetic acid	ACN	NA	NA	0.5% B (0 to 1.5 min), 0.5 to 8% B (1.5 to 2 min), 8 to 35% B (2 to 7 min), 35 to 70% B (7 to 13 min), 70 to 99.5% B (13 to 29 min), 99.5% B (29 to 36 min). In order to achieve rapid equivalence, the flow rate was changed to 0.5 ml/min after 36 mins and the subsequent gradient program as follows: 99.5% B (36 to 36.1 min), 99.5 to 0.5% B (36.1 to 38.1 min), 0.5% B (38.1 to 40 min).		45°C	400	metabolomics	Yan Bingpeng	2019-04-01
0420	MTBLS763	RP	L1	150	2.1	1.7	Phenomenex	Phenomenex Kinetex XB-C18	water + 0.1% formic acid	MeOH + 0.1% formic acid	NA	NA	0–1.5 min, 32–45% A; 1.5–5 min, 45–52% A; 5–8 min, 52–58% A; 8–11 min, 58–66% A; 11–14 min, 66–70% A; 14–18 min, 70–75% A; 18–21 min, 75–97% A; 21–24 min, 97% A.		40°C	400	metabolomics	Stephane Beauclercq	2018-11-29
0421	MTBLS767	RP	L7	100	2.1	1.7	Waters	Waters ACQUITY UPLC BEH C8	water + 0.1% acetic acid / 1% ammonium acetate (1 M)	70% ACN / 30% iPrOH + 0.1% acetic acid / 1% ammonium acetate (1 M)	NA	NA	The gradient separation was as follows: 1 min 45% A, 3 min linear gradient from 45% to 35% A, 8 min linear gradient from 35% to 11% A, 3 min linear gradient from 11% to 0% A. After washing the column for 4 min with 0% A, the buffer was set back to 45% A and the column was re-equilibrated for 4 min (22 min total run time).		40°C	400	metabolomics	Guy Schleyer	2018-11-05
0422	MTBLS768	RP	L1	100	4.6	1.8	Agilent	Agilent ZORBAX Eclipse XDB-C18	water + 1% formic acid	ACN + 1% formic acid	NA	NA	NA		25°C	1000	metabolomics	Unnikrishnan Kuzhiumparambil	2019-08-01
0423	MTBLS771	RP	L1	150	2.1	2	Advanced Chrom. Technol.	ambiguous/incorrect information	water + 0.1% formic acid	ACN + 0.1% formic acid	MeOH	NA	Gradient started at 100% A and reached 100% B in 10 min, being kept for 6 min before switching to 100% C to rinse the system in 1 min, being held for 5 min, returning back to 100% A in 1 min and finally equilibrating for 3 min, with a total run duration of 26 min.		30°C	400	metabolomics	Mathieu Cladiere	2019-08-01
0424	MTBLS771	RP	L1	150	2.1	2	Advanced Chrom. Technol.	ambiguous/incorrect information	water + 10 mM ammonium formate (pH 6.45)	MeOH	NA	NA	The gradient started at 100% A and reached 100% B in 13 min, holding this condition for 7 min before turning back to 100% A in 1 min and finally equilibrating for 3 min, with a total run duration of 24 min.		30°C	300	metabolomics	Mathieu Cladiere	2019-08-01
0425	MTBLS772	RP	L1	150	2.1	2	Advanced Chrom. Technol.	ambiguous/incorrect information	water + 0.1% formic acid	ACN + 0.1% formic acid	MeOH	NA	Gradient started at 100% A and reached 100% B in 10 min, being kept for 6 min before switching to 100% C to rinse the system in 1 min, being held for 5 min, returning back to 100% A in 1 min and finally equilibrating for 3 min, with a total run duration of 26 min.		30°C	400	metabolomics	Mathieu Cladiere	2019-08-01
0426	MTBLS772	RP	L1	150	2.1	2	Advanced Chrom. Technol.	ambiguous/incorrect information	water + 10 mM ammonium formate (pH 6.45)	MeOH	NA	NA	The gradient started at 100% A and reached 100% B in 13 min, holding this condition for 7 min before turning back to 100% A in 1 min and finally equilibrating for 3 min, with a total run duration of 24 min.		30°C	300	metabolomics	Mathieu Cladiere	2019-02-12
0427	MTBLS773	RP	L1	150	2	4	Phenomenex	Phenomenex Synergi Hydro-RP	water + 0.1% formic acid	ACN + 0.1% formic acid	NA	NA	The gradient programme was as follows: hold 2% B 0-2 min, 2-5% B 2-5 min, 5-45% B 5-25 min, 45-100% B 25-26 min, hold 100% B 26-29 min, 100–2% B 26-30 min, hold 2% B 30-35 min.		30°C	300	metabolomics	James William Allwood	2019-04-17
0428	MTBLS774	RP	L1	100	2.1	1.8	Waters	Waters ACQUITY UPLC HSS T3	40% water / 60% ACN + 0.1% acetic acid / 10 mM ammonium acetate	5% water / 10% ACN / 85% iPrOH + 0.1% acetic acid / 10 mM ammonium acetate	NA	NA	After injection, the gradient was held at 60% mobile phase A for 1.5 min. For the next 12 min, the gradient was ramped in a linear fashion to 100% B and held at this composition for 3 min. The eluent composition returned to the initial condition in 1 min, and the column was re-equilibrated for an additional 1 min before the next injection was conducted.		55°C	400	lipidomics	Fereshteh Zandkarimi	2019-09-23
0429	MTBLS775	RP	L1	100	2.1	2.6	Thermo Fisher Scientific	Thermo Scientific Accucore C18	98% water / 2% ACN + 0.1% formic acid	ACN + 0.1% formic acid	NA	NA	Metabolites separation started with 100 % of (A) at flow rate of 0.4 ml/min, steadily increasing gradient of (B) for 9 min to reach 100 % for 4 min at 0.7 ml/min, finishing with 100 % of (A) for 1 min.		NA	700	metabolomics	Marine Vallet	2018-11-08
0430	MTBLS777	RP	L11	150	3	1.9	Agilent	Agilent InfinityLab Poroshell 120 Phenyl-Hexyl	water + 0.1% formic acid	MeOH + 0.1% formic acid	NA	NA	NA		NA	NA	metabolomics	Liliana Santacruz	2019-03-19
0431	MTBLS797	RP	L1	75	3	5	Advanced Chrom. Technol.	ambiguous/incorrect information	water + 0.1% formic acid	ACN	NA	NA	Gradient elution was employed, commencing at 10% B, held for 5 min, increased to 100% B over 30 min, held for another 5 min before decreasing back to 10% B, held for 4 min.		NA	300	metabolomics	RuAngelie Edrada-Ebel	2019-12-22
0432	MTBLS809	HILIC	L3	100	2.1	1.7	Waters	Waters ACQUITY UPLC BEH HILIC	water + 25 mM ammonium acetate / 25 mM ammonia	ACN	NA	NA	The gradient elution procedure was as follows: 0–1 min, 95% B; 1–14 min, 95% to 65% B; 14–16 min, 65% to 40% B; 16–18 min, 40% B; 18–18.1 min, 40% to 95% B; and 18.1–23 min, 95% B.		25°C	300	metabolomics	Zhengzhong Luo	2014-08-19
0433	MTBLS81	RP	L1	100	1	1.9	Thermo Fisher Scientific	ambiguous/incorrect information	water + 1% ammonium acetate / 0.1% formic acid	71% ACN / 29% iPrOH + 1% ammonium acetate / 0.1% formic acid	NA	NA	The gradient ran from 35% to 70% B in 4 min, then to 100% B in another 16 min, and was held there for further 10 min.		NA	250	metabolomics	Harald Köfeler	2020-01-04
0434	MTBLS812	RP	L1	100	2.1	1.8	Waters	ambiguous/incorrect information	water + 0.1% formic acid	MeOH + 0.1% formic acid	NA	NA	hromatography program was 99.9% A (A: water with 0.1% formic acid, B: methanol with 0.1% formic acid) hold for 2 min, to 85% A within 3 min, to 50% A within 1.5 min, to 2% A within 1.5 min, hold for 4 min. Re-equilibration was achieved within 3 min		40°C	200	metabolomics	Simon Lagies	2019-05-07
0435	MTBLS814	RP	L1	100	1	2.1	Waters	Waters ACQUITY UPLC BEH C18	water + 0.1% formic acid	MeOH	NA	NA	Elution condition was: 0-1 min, 90% A2; 1-3 min, 90%-10% A2; 3-5.5 min,10% A2; 5.5-6 min,10%-90% A2; and 6-9min, 90% A2.		40°C	250	metabolomics	Guodong Rao	2019-02-05
0436	MTBLS825	RP	L1	150	2	2.6	Thermo Fisher Scientific	ambiguous/incorrect information	50% water / 50% ACN + 10 mM ammonium formate / 0.1% formic acid	2% water / 10% ACN / 88% iPrOH + 10 mM ammonium formate / 0.1% formic acid	NA	NA	NA		35°C	400	lipidomics	Kristaps Klavins	2019-05-18
0437	MTBLS846	RP	NA	50	4.6	5	Phenomenex	Phenomenex Luna C5	95% water / 5% MeOH + 5 mM ammonium formate / 0.1% formic acid	5% water / 60% iPrOH / 35% MeOH + 0.1% formic acid / 5 mM ammonium formate	NA	NA	The gradient started at 0% B and increased linearly to 100% B over the course of 45 min with a flow rate of 0.4 ml/min, followed by an isocratic gradient of 100% B for 17 min at 0.5 ml/min before equilibrating for 8 min at 0% B with a flow rate of 0.5 ml/min.		NA	500	lipidomics	Charles Berdan	2014-07-01
0438	MTBLS85	RP	NA	250	2.1	3	YMC inc.	ambiguous/incorrect information	1% water / 99% MeOH + 0.2% ammonium acetate	1% water / 4% MeOH / 95% tert-methyl-butylether + 0.2% ammonium acetate	NA	NA	The gradient elution consisted of 100% A isocratically for 6 min, a step to 82.5% A at 7 min, maintained isocratically for 5 min, followed by a linear gradient to 32.5% A by 30 min, these conditions were maintained for 14 min. A conditioning phase (48–60 min) was then used to return the column the initial concentration of A	ambiguous/incorrect information	NA	210	metabolomics	Ron Wehrens	2019-02-20
0439	MTBLS852	RP	L1	100	2.1	1.8	Waters	ambiguous/incorrect information	water	ACN	NA	NA	0~2 min, 100% A-100% A; 2~12 min, 100% A-0% A; 12~14 min, 0% A-0% A; 14~15 min, 0% A-100% A		NA	400	metabolomics	Chun-Xue Zhou	2019-06-15
0440	MTBLS856	HILIC	L114	150	2.1	3.5	Merck	Merck SeQuant ZIC-HILIC	water + 0.1% formic acid	ACN + 0.08% formic acid	NA	NA	Briefly, gradient of solvent A (0.1% formic acid in water) and solvent B (0.08% formic acid in ACN) ramped from 80% B to 35% B in 23 mins, followed by a wash step with 5% B from 25-30 min and then re-equilibration with 80% B from 25-30 min.	ambiguous/incorrect information	20°C	150	metabolomics	Charandeep Singh	2014-07-01
0441	MTBLS86	RP	L1	100	2.1	1.7	Waters	Waters ACQUITY UPLC BEH C18	50% water / 50% MeOH	75% ACN / 25% ethylacetate	NA	NA	The gradient started at 30% A, held isocratically for 0.5 min followed by a linear ramp to 0.1% of A for 3.5 min, and holding for 2 min. The column was returned to initial conditions and allowed to equilibrate for 3 min, the total run time being 9 min		30°C	NA	metabolomics	Ron Wehrens	2019-05-24
0442	MTBLS867	HILIC	L3	150	2.1	1.7	Waters	Waters ACQUITY UPLC BEH HILIC	5% water / 95% ACN + 10 mM ammonium acetate	50% water / 50% ACN + 10 mM ammonium acetate	NA	NA	The HILIC positive ion gradient was 0 min, 1% B; 5 min, 20% B; 10 min, 50% B; 14 min, 95% B; 16 min, 95% B; 17 min, 1% B; and 20 min, 1% B.		NA	NA	metabolomics	Aneesh Kumar	2019-05-24
0443	MTBLS867	RP	L1	100	2.1	1.8	Waters	Waters ACQUITY UPLC HSS T3	water + 0.1% formic acid	MeOH + 0.1% formic acid	NA	NA	he gradient was 0 min, 0% B; 1 min, 0% B; 16 min, 100% B; 20 min, 100% B, and 22 min, 0% B.		40°C	400	metabolomics	Aneesh Kumar	2014-07-08
0444	MTBLS87	HILIC	L122	150	2.1	5	Merck	Merck SeQuant ZIC-pHILIC	ACN	water + 10 mM ammonium carbonate (pH 9.3)	NA	NA	80% A to 20% A in 30 min		NA	100	metabolomics	Romanas Chaldeckis	2014-07-08
0445	MTBLS88	HILIC	L122	150	2.1	5	Merck	Merck SeQuant ZIC-pHILIC	ACN	water + 10 mM ammonium carbonate (pH 9.3)	NA	NA	80% A to 20% A in 30 min		NA	100	metabolomics	Romanas Chaldeckis	2019-04-23
0446	MTBLS883	HILIC	L122	150	4.6	5	Merck	Merck SeQuant ZIC-pHILIC	water + 20 mM ammonium carbonate	ACN	NA	NA	The gradient ran from 20% A, 80% B to 80% A, 20% B in 15min with a wash at 95% A for 3 min followed by equilibration at 20% A for 8 min.		NA	NA	metabolomics	Ronan Daly	2019-08-16
0447	MTBLS884	RP	L1	100	2.1	1.8	Waters	Waters ACQUITY UPLC HSS T3	water + 0.1% formic acid	ACN + 0.1% formic acid	NA	NA	99% A (0-0.1 min, 0.4 ml/min), 99-45% A (0.1-10 min, 0.4 ml/min), 45-35% A (10-10.15 min, 0.4-0.41 ml/min), 35-25% A (10.15-10.30 min, 0.41-0.43 ml/min), 25-15% A (10.30-10.45 min, 0.43-0.47 ml/min), 15-5% A (10.45-10.6 min, 0.47-0.55 ml/min), 5-0% A (10.6-10.7 min, 0.55-0.6 ml/min), 0% A (10.7-11 min, 0.6-0.8 ml/min), 0% A (11-12.55 min, 0.8 ml/min), 0-99% A (12.55-12.65 min, 0.8 ml/min), and 99…		45°C	NA	metabolomics	Nay Min Min Thaw Saw	2019-08-16
0448	MTBLS884	RP	L1	100	2.1	1.7	Waters	Waters ACQUITY UPLC CSH C18	50% water / 25% ACN / 25% iPrOH + 0.05% acetic acid / 5 mM ammonium acetate / 20 μM phosphoric acid	10% ACN / 90% iPrOH + 0.05% acetic acid / 5 mM ammonium acetate	NA	NA	99% A (0-0.1 min, 0.4 ml/min), 99-60% A (0.1-2 min, 0.4 ml/min), 60-5% A (2-11.5 min, 0.4 ml/min), 5-0.1% A (11.5-12 min, 0.4-0.45 ml/min), 0.1% A (12-12.5 min, 0.45 ml/min), 0.1-99% A (12.5-12.95 min, 0.45-0.4 ml/min), and 99% A (12.95-14.25 min, 0.4 ml/min).		55°C	NA	lipidomics	Nay Min Min Thaw Saw	2019-07-11
0449	MTBLS896	RP	L1	100	2.1	1.7	Phenomenex	Phenomenex Kinetex EVO C18	water + 0.1% formic acid	MeOH + 0.1% formic acid	NA	NA	5 µl of sample were injected at 100% A and 0.4 ml/min flow followed by a linear gradient to 95% B over 5.5 min and 0.4 ml/min.		45°C	400	metabolomics	Michael Zimmermann	2019-05-31
0450	MTBLS899	RP	L1	100	2.1	1.7	Waters	Waters ACQUITY UPLC BEH C18	97% water / 3% MeOH + 9 mM acetate / 10 mM tributylamine (pH 8.2)	MeOH	NA	NA	Products were eluted in 95% A/5% B for 2.5 min, then a gradient of 95% A/5% B to 5% A/95% B over 14.5 min, then held for an additional 2.5 min at 5% A/95% B. Finally the gradient was returned to 95% A/5% B over 0.5 min, and held for 5 min to re-equilibrate the column.		30°C	200	metabolomics	William Olson	2014-08-30
0451	MTBLS90	RP	L7	100	1	1.8	Waters	ambiguous/incorrect information	95% water / 5% MeOH + 0.1% formic acid	5% water / 95% MeOH + 0.1% formic acid	NA	NA	Injections were made in 100% A, which was held for 0.1 min, ramped to 40% B in 0.9 min, to 70% B over 2 min, and to 100% B over 8 min. The mobile phase was held at 100% B for 6 min, returned to starting conditions over 0.1 min, and allowed to re-equilibrate at for 5.9 min.		50°C	140	metabolomics	Andrea Ganna	2014-06-17
0452	MTBLS92	RP	L1	100	2.1	1.7	Waters	Waters ACQUITY UPLC BEH C18	water + 1% ammonium acetate (1 M) / 0.1% formic acid	50% ACN / 50% iPrOH + 1% ammonium acetate (1 M) / 0.1% formic acid	NA	NA	gradient started from 65% A/35% B, reached 80% B in 2 min, 100% B in 7 min and remained there for 7 min.		50°C	400	?	Mika Hilvo	2014-08-30
0453	MTBLS93	RP	L7	100	1	1.8	Waters	ambiguous/incorrect information	95% water / 5% MeOH + 0.1% formic acid	5% water / 95% MeOH + 0.1% formic acid	NA	NA	Injections were made in 100% A, which was held for 0.1 min, ramped to 40% B in 0.9 min, to 70% B over 2 min, and to 100% B over 8 min. The mobile phase was held at 100% B for 6 min, returned to starting conditions over 0.1 min, and allowed to re-equilibrate at for 5.9 min.		50°C	140	metabolomics	Andrea Ganna	2018-07-19
0454	MTBLS94	RP	L1	100	2.1	1.8	Waters	Waters ACQUITY UPLC HSS T3	water + 0.1% formic acid	ACN + 0.1% formic acid	NA	NA	1 min 99% A, 13 min linear gradient from 99% A to 65% A, 14.5 min linear gradient from 65% A to 30% A, 15.5 min linear gradient from 30% A to 1% A, hold 1% A until 17 min, 17.5 min linear gradient from 1% A to 99% A, and re-equilibrate the column for 2.5 min (20 min total run time).		NA	400	metabolomics	Michal Gorka	2015-06-05
0455	MTBLS99	RP	L1	100	2.1	1.8	Waters	Waters ACQUITY UPLC HSS T3	water + 0.1% formic acid	MeOH + 0.1% formic acid	NA	NA	eluted with a gradient program starting from 100% A (water, 0.1 % formic acid) from 0 till 6 min and then increasing linearly over 56 min to 100% B (methanol, 0.1% formic acid) where it was held isocratic until 60 min,		30°C	300	metabolomics	Ron Wehrens	2019-05-31
0456	MTBLS999	RP	L1	50	4.6	3.5	Waters	Waters SunFire C18	water + 0.1% formic acid	ACN + 0.1% formic acid	NA	NA	0 min at 5% B; 7 min at 100% B; 8 min at 100% B; 9 min at 5% B.		NA	500	metabolomics	Damien Olivier	2020-08-10
0457	MTBLS1015	RP	L1	100	2.1	1.7	Waters	Waters ACQUITY UPLC BEH C18	water + 1% ammonium acetate (1 M) / 0.1% formic acid	50% ACN / 50% iPrOH + 1% ammonium acetate (1 M) / 0.1% formic acid	NA	NA	from min 0–2, the percentage of phase organic phase was modified from 35% to 80%, from min 2-7, the percentage of organic phase was modified from 80–100% and then, the final percentage was held for 7 min. A post-time of 7 min was used to regain the initial conditions for the next analysis		50°C	400	lipidomics	Partho Sen	2020-08-10
0458	MTBLS1051	RP	L1	50	2.1	1.8	Waters	Waters ACQUITY UPLC HSS T3	water + 0.1% formic acid	75% ACN / 25% iPrOH + 0.1% formic acid	NA	NA	0.1-10% B over 2 mins, B was increased to 99% over 5 mins and held at 99% for 2 mins; B was decreased to 0.1% for 0.3 mins and the flow-rate was increased to 0.8 ml/min for 0.5 mins; these conditions were held for 0.9 mins, after which the flow-rate was reduced to 0.5 ml/min for 0.1 mins before the next injection.		40°C	500	metabolomics	Klev Diamanti	2020-01-06
0459	MTBLS186	RP	L1	100	2.1	1.7	Waters	Waters ACQUITY UPLC BEH C18	water + 0.1% formic acid / 0.05% PFPA	MeOH + 0.1% formic acid / 0.05% PFPA	NA	NA	NA		NA	NA	metabolomics	Julia Jellusova	2020-04-21
0460	MTBLS186	RP	L1	100	2.1	1.7	Waters	Waters ACQUITY UPLC BEH C18	MeOH + 0.01% formic acid / 0.05% PFPA	ACN + 0.01% formic acid / 0.05% PFPA	water + 0.01% formic acid / 0.05% PFPA	NA	NA		NA	NA	metabolomics	Julia Jellusova	2020-04-21
0461	MTBLS186	NA	NA	NA	NA	NA	NA	ambiguous/incorrect information	MeOH + 6.5 mM ammonium bicarbonate (pH 8)	water + 6.5 mM ammonium bicarbonate (pH 8)	NA	NA	NA		NA	NA	metabolomics	Julia Jellusova	2020-04-21
0462	MTBLS186	HILIC	L68	150	2.1	1.7	Waters	Waters ACQUITY UPLC BEH Amide	water + 10 mM ammonium formate (pH 10.8)	ACN + 10 mM ammonium formate (pH 10.8)	NA	NA	NA		NA	NA	metabolomics	Julia Jellusova	2020-04-21
0463	MTBLS158	RP	L1	100	2.1	1.7	Waters	Waters ACQUITY UPLC BEH C18	water + 0.1% formic acid / 0.05% PFPA	MeOH + 0.1% formic acid / 0.05% PFPA	NA	NA	NA		NA	NA	metabolomics	Bjoern Titz	2020-04-25
0464	MTBLS158	RP	L1	100	2.1	1.7	Waters	Waters ACQUITY UPLC BEH C18	MeOH + 0.01% formic acid / 0.05% PFPA	ACN + 0.01% formic acid / 0.05% PFPA	water + 0.01% formic acid / 0.05% PFPA	NA	NA		NA	NA	metabolomics	Bjoern Titz	2020-04-25
0465	MTBLS158	NA	NA	NA	NA	NA	NA	ambiguous/incorrect information	MeOH + 6.5 mM ammonium bicarbonate (pH 8)	water + 6.5 mM ammonium bicarbonate (pH 8)	NA	NA	NA		NA	NA	metabolomics	Bjoern Titz	2020-04-25
0466	MTBLS158	HILIC	L68	150	2.1	1.7	Waters	Waters ACQUITY UPLC BEH Amide	water + 10 mM ammonium formate (pH 10.8)	ACN + 10 mM ammonium formate (pH 10.8)	NA	NA	NA		NA	NA	metabolomics	Bjoern Titz	2020-04-25
0467	MTBLS405	RP	L1	150	4.6	3	GL Sciences	GL Sciences Intersil ODS-3	water + 0.1% formic acid	5% water / 95% ACN + 0.1% formic acid	NA	NA	95% A/5% B to 40% A/60% B (0-12 min), then to 20% A/80% B (12-12.5 min), hold until 18 min, and then 95% A/5% B (18-19 min) and hold until 25 min	ambiguous/incorrect information	NA	300	metabolomics	Jiefei Tong	2020-08-20
0468	MTBLS405	HILIC	L122	150	4.6	5	Merck	Merck SeQuant ZIC-pHILIC	water + 20 mM ammonium carbonate (pH 9.2)	ACN	NA	NA	20% A/80% B to 35% A/65% B (0–4 min), to 60% A/40% B (4–13 min), hold until 18 min, then go to 20% A/80% B until 21 min	ambiguous/incorrect information	NA	300	metabolomics	Jiefei Tong	2020-08-20

## Sheet: Metabolomics Workbench
ID	Workbench_ID	Chromatography ID	Mode	USP_Code	Length	Diameter	Particle_size	Manufacturer	Column_normalized	Solvent_A	Solvent_B	Solvent_C	Solvent_D	Gradient	Gradient_comment	Temperature	Flow_rate	Metabolomics/lipidomics	Author	Release_date
1	ST000003	CH000003	HILIC	L68	150	2.1	1.7	Waters	Waters ACQUITY UPLC BEH Amide	H2O + 0.2% acetic acid + 5mM ammonium acetate	10% H2O / 90% ACN + 0.2% acetic acid + 5 mM ammonium acetate	NA	NA	0-4 min - 0% B, 4-12 min - Gradient to 45% B, 12-20 min - 45% B		40°C	250	metabolomics	John Meissen	2013-02-15
2	ST000004	CH000004	NA	NA	NA	NA	NA	NA	NA	NA	NA	NA	NA	NA		NA	NA	NA	Eoin Fahy	2013-03-17
3	ST000005	CH000005	NA	NA	NA	NA	NA	NA	NA	NA	NA	NA	NA	NA		NA	NA	NA	Eoin Fahy	2013-03-22
4	ST000009	CH000009	NA	NA	NA	NA	NA	NA	NA	NA	NA	NA	NA	NA		NA	NA	NA	Chuck Burant	2013-04-26
5	ST000010	CH000010	NA	NA	NA	NA	NA	NA	NA	NA	NA	NA	NA	NA		NA	NA	NA	Venkat Keshamouni	2013-05-03
6	ST000011	CH000011	NA	NA	NA	NA	NA	NA	NA	NA	NA	NA	NA	NA		NA	NA	NA	Simon Thompson	2013-05-04
7	ST000016	CH000016	RP	L1	NA	NA	NA	Waters	Waters ACQUITY UPLC HSS T3	H2O + 0.1% formic acid	MeOH + 0.1% formic acid	NA	NA	0-0.5 min 1% B, 0.5-2 min 1-99% B, 2-6 min 99% B, 6-9 min 1% B		40°C	350	metabolomics	Scott McDonnell	2013-10-24
8	ST000017	CH000017	RP	L1	NA	NA	NA	Waters	Waters ACQUITY UPLC HSS T3	H2O + 0.1% formic acid	MeOH + 0.1% formic acid	NA	NA	0-0.5 min 1% B, 0.5-2 min 1-99% B, 2-6 min 99% B, 6-9 min 1% B		40°C	350	metabolomics	Nathan Qi	2013-10-24
9	ST000017	CH000018	RP	L1	NA	NA	NA	Waters	Waters ACQUITY UPLC HSS T3	H2O + 0.1% ammonium bicarbonate	MeOH + 0.1% ammonium bicarbonate	NA	NA	0-0.5 min 1% B, 0.5-2 min 1-99% B, 2-6 min 99% B, 6-9 min 1% B		40°C	350	metabolomics	Nathan Qi	2013-10-24
10	ST000040	CH000041	RP	L1	NA	NA	NA	Thermo Fisher Scientific	Thermo Scientific Hypersil GOLD aQ	H2O + 0.1% formic acid	ACN + 0.1% formic acid	NA	NA	A (0.1% formic acid in water) and solvent B (0.1% formic acid in acetonitrile) from 100% solvent A for 1 min followed by a linear gradient to 20% B in 6 min, a linear gradient to 60% B in 2 min, a linear gradient to 95% B in 4 min, held for 2 min, and a 3.5 min return to the starting composition		40°C	600	metabolomics	Gregory Stupp	2014-03-05
11	ST000041	CH000042	RP	L1	NA	NA	NA	Waters	Waters ACQUITY UPLC HSS T3	NA	NA	NA	NA	NA		NA	NA	NA	Maureen Kachman	2014-04-21
12	ST000042	CH000043	RP	L1	NA	NA	NA	Waters	Waters ACQUITY UPLC HSS T3	NA	NA	NA	NA	NA		NA	NA	NA	Maureen Kachman	2014-04-21
13	ST000043	CH000046	RP	L1	NA	NA	NA	Waters	Waters ACQUITY UPLC HSS T3	NA	NA	NA	NA	NA		NA	NA	NA	Maureen Kachman	2014-04-21
14	ST000044	CH000045	RP	L1	NA	NA	NA	Waters	Waters ACQUITY UPLC HSS T3	NA	NA	NA	NA	NA		NA	NA	NA	Maureen Kachman	2014-04-21
15	ST000045	CH000047	RP	L1	150	2.1	1.8	Waters	ambiguous/incorrect information	99% H2O / 1% ACN + 5 mM ammonium acetate + 0.1% formic acid	5% H2O / 95% ACN + 0.1% formic acid	NA	NA	0 min, 0% B; 1 min, 0% B; 3 min, 5% B; 13.0 min, 100% B; 16 min, 100% B; 16.5 min, 0% B; and 20 min, 0% B.		50°C	400000000	metabolomics	Sreekumaran Nair	2014-04-20
16	ST000045	CH000048	HILIC	L3	150	2.1	1.7	Waters	ambiguous/incorrect information	99% H2O / 1% ACN + 5 mM ammonium acetate + 0.1% formic acid	5% H2O / 95% ACN + 0.1% formic acid	NA	NA	0 min, 100% B; 1 min, 100% B; 5 min, 90% B; 13.0 min, 0% B; 16 min, 0% B; 16.5 min, 100% B; and 20 min, 100% B		50°C	400000000	metabolomics	Sreekumaran Nair	2014-04-20
17	ST000046	CH000049	RP	L1	150	2.1	1.8	Waters	ambiguous/incorrect information	99% H2O / 1% ACN + 5 mM ammonium acetate + 0.1% formic acid	5% H2O / 95% ACN + 0.1% formic acid	NA	NA	0 min, 0% B; 1 min, 0% B; 3 min, 5% B; 13.0 min, 100% B; 16 min, 100% B; 16.5 min, 0% B; and 20 min, 0% B		50°C	400000000	metabolomics	Ronald Petersen	2014-04-25
18	ST000046	CH000050	HILIC	L3	150	2.1	1.7	Waters	ambiguous/incorrect information	99% H2O / 1% ACN + 5 mM ammonium acetate + 0.1% formic acid	5% H2O / 95% ACN + 0.1% formic acid	NA	NA	0 min, 100% B; 1 min, 100% B; 5 min, 90% B; 13.0 min, 0% B; 16 min, 0% B; 16.5 min, 100% B; and 20 min, 100% B		50°C	400000000	metabolomics	Ronald Petersen	2014-04-25
19	ST000047	CH000052	HILIC	L3	150	2.1	1.7	Waters	ambiguous/incorrect information	99% H2O / 1% ACN + 5 mM ammonium acetate + 0.1% formic acid	5% H2O / 95% ACN + 0.1% formic acid	NA	NA	0 min, 100% B; 1 min, 100% B; 5 min, 90% B; 13.0 min, 0% B; 16 min, 0% B; 16.5 min, 100% B; and 20 min, 100% B		50°C	400000000	metabolomics	Ronald Petersen	2014-04-24
20	ST000047	CH000051	RP	L1	150	2.1	1.8	Waters	ambiguous/incorrect information	99% H2O / 1% ACN + 5 mM ammonium acetate + 0.1% formic acid	5% H2O / 95% ACN + 0.1% formic acid	NA	NA	0 min, 0% B; 1 min, 0% B; 3 min, 5% B; 13.0 min, 100% B; 16 min, 100% B; 16.5 min, 0% B; and 20 min, 0% B		50°C	400000000	metabolomics	Ronald Petersen	2014-04-24
21	ST000055	CH000061	RP	L1	100	2.1	1.8	Waters	Waters ACQUITY UPLC HSS T3	H2O + 0.1% formic acid	MeOH + 0.1% formic acid	NA	NA	Time(min) Flow Rate %A %B Curve 1. Initial 0.400 100.0 0.0 2. 1.00 0.400 100.0 0.0 6 3. 16.00 0.400 0.0 100.0 6 4. 20.00 0.400 0.0 100.0 6 5. 22.00 0.400 100.0 0.0 6	strange notation	50°C	400	metabolomics	Susan Sumner	2015-06-01
22	ST000069	CH000075	RP	L1	100	2.1	1.8	Waters	Waters ACQUITY UPLC HSS T3	H2O + 0.1% formic acid	MeOH + 0.1% formic acid	NA	NA	Time(min) Flow Rate %A %B Curve 1. Initial 0.400 100.0 0.0 2. 1.00 0.400 100.0 0.0 6 3. 16.00 0.400 0.0 100.0 6 4. 20.00 0.400 0.0 100.0 6 5. 22.00 0.400 100.0 0.0 6	strange notation	50°C	400	metabolomics	Susan Sumner	2015-06-01
23	ST000070	CH000076	RP	L1	100	2.1	1.8	Waters	Waters ACQUITY UPLC HSS T3	H2O + 0.1% formic acid	MeOH + 0.1% formic acid	NA	NA	Time(min) Flow Rate %A %B Curve 1. Initial 0.400 100.0 0.0 2. 1.00 0.400 100.0 0.0 6 3. 16.00 0.400 0.0 100.0 6 4. 20.00 0.400 0.0 100.0 6 5. 22.00 0.400 100.0 0.0 6	strange notation	50°C	400	metabolomics	Susan Sumner	2015-07-01
24	ST000071	CH000077	HILIC	L68	150	2.1	1.7	Waters	Waters ACQUITY UPLC BEH Amide	5% H2O / 95% ACN + 10 mM ammonium acetate + 0.1% formic acid	50% H2O / 50% ACN + 10 mM ammonium acetate + 0.1% formic acid	NA	NA	Time(min) Flow Rate %A %B 1. Initial 0.400 99.0 1.0 2. 1.00 0.400 99.0 1.0 3. 12.00 0.400 1.0 99.0 4. 14.00 0.400 1.0 99.0 5. 15.00 0.400 99.0 1.0 6. 19.00 0.400 99.0 1.0	strange notation	40°C	400	metabolomics	Susan Sumner	2015-07-31
25	ST000072	CH000078	RP	L1	100	2.1	1.8	Waters	Waters ACQUITY UPLC HSS T3	H2O + 0.1% formic acid	MeOH + 0.1% formic acid	NA	NA	Time(min) Flow Rate %A %B Curve 1. Initial 0.400 100.0 0.0 2. 1.00 0.400 100.0 0.0 6 3. 16.00 0.400 0.0 100.0 6 4. 20.00 0.400 0.0 100.0 6 5. 22.00 0.400 100.0 0.0 6	strange notation	50°C	400	metabolomics	Susan Sumner	2015-07-31
26	ST000073	CH000079	RP	L1	100	2.1	1.8	Waters	Waters ACQUITY UPLC HSS T3	H2O + 0.1% formic acid	MeOH + 0.1% formic acid	NA	NA	Time(min) Flow Rate %A %B Curve 1. Initial 0.400 100.0 0.0 2. 1.00 0.400 100.0 0.0 6 3. 16.00 0.400 0.0 100.0 6 4. 20.00 0.400 0.0 100.0 6 5. 22.00 0.400 100.0 0.0 6	strange notation	50°C	400	metabolomics	Susan Sumner	2015-07-31
27	ST000074	CH000080	RP	L1	100	2.1	1.8	Waters	Waters ACQUITY UPLC HSS T3	H2O + 0.1% formic acid	MeOH + 0.1% formic acid	NA	NA	Time(min) Flow Rate %A %B Curve 1. Initial 0.400 100.0 0.0 2. 1.00 0.400 100.0 0.0 6 3. 16.00 0.400 0.0 100.0 6 4. 20.00 0.400 0.0 100.0 6 5. 22.00 0.400 100.0 0.0 6	strange notation	50°C	400	metabolomics	Susan Sumner	2015-06-01
28	ST000075	CH000081	RP	L1	100	2.1	1.7	Waters	Waters ACQUITY UPLC CSH C18	40% H2O / 60% ACN + 10 mM ammonium formate + 10 mM formic acid	10% ACN / 90% iPrOH + 10 mM formic acid + 10 mM ammonium formate	NA	NA	15% B to 99% B in 13 min		65°C	600	lipidomics	Oliver Fiehn	2016-06-18
29	ST000077	CH000084	RP	L1	100	2.1	1.7	Waters	Waters ACQUITY UPLC CSH C18	40% H2O / 60% ACN + 10 mM ammonium formate + 10 mM formic acid	10% ACN / 90% iPrOH + 10 mM formic acid + 10 mM ammonium formate	NA	NA	15% B to 99% B in 13 min		65°C	600	lipidomics	Oliver Fiehn	2016-06-18
30	ST000081	CH000092	RP	L1	100	2.1	1.7	Waters	Waters ACQUITY UPLC CSH C18	40% H2O / 60% ACN + 10 mM ammonium formate + 10 mM formic acid	10% ACN / 90% iPrOH + 10 mM formic acid + 10 mM ammonium formate	NA	NA	15% B to 99% B in 13 min		65°C	600	lipidomics	Oliver Fiehn	2016-03-03
31	ST000082	CH000094	RP	L1	100	2.1	1.7	Waters	Waters ACQUITY UPLC CSH C18	40% H2O / 60% ACN + 10 mM ammonium formate + 10 mM formic acid	10% ACN / 90% iPrOH + 10 mM formic acid + 10 mM ammonium formate	NA	NA	15% B to 99% B in 13 min		65°C	600	lipidomics	Oliver Fiehn	2016-03-03
32	ST000089	CH000101	RP	L1	100	2.1	1.7	Waters	Waters ACQUITY UPLC CSH C18	40% H2O / 60% ACN + 10 mM ammonium formate + 10 mM formic acid	10% ACN / 90% iPrOH + 10 mM formic acid + 10 mM ammonium formate	NA	NA	15% B to 99% B in 13 min		65°C	600	lipidomics	Oliver Fiehn	2016-03-03
33	ST000090	CH000102	RP	L1	NA	NA	NA	Waters	Waters ACQUITY UPLC HSS T3	NA	NA	NA	NA	NA		NA	NA	NA	Maureen Kachman	2014-07-30
34	ST000091	CH000103	RP	L1	150	2.1	1.7	Waters	Waters ACQUITY UPLC BEH C18	99% H2O / 1% ACN + 0.1% formic acid	ACN	NA	NA	99.9%A to 98%B	ambiguous/incorrect information	43°C	400000000	metabolomics	Sreekumaran Nair	2014-07-26
35	ST000093	CH000105	RP	L1	100	2.1	NA	ThermoFisher	Thermo Scientific AQUASIL C18	H2O + 0.1% formic acid	MeOH + 0.1% formic acid	NA	NA	0% B for 4 min, 0?50% B in 2 min, 50?80% B in 5 min, 80?100% B in 1 min, and 100% for 2 min		40°C	NA	metabolomics	Pratima Karnik	2014-07-26
36	ST000095	CH000107	RP	L1	100	2	1.7	Waters	ambiguous/incorrect information	H2O + 0.1% formic acid	ACN + 0.1% formic acid	NA	NA	90/10 at 0 min, 90/10 at 0.5 min, 75/25 at 1 min, 60/40 at 11 min, 5/95 at 12.5 min, 5/95 at 15 min, 90/10 at 14.5 min, 90/10 at 16 min	ambiguous/incorrect information	60°C	400	metabolomics	John Newman	2015-02-03
37	ST000096	CH000108	NA	NA	150	2.1	1.7	NA	ambiguous/incorrect information	H2O + 0.1% acetic acid	90% ACN / 10% iPrOH	NA	NA	75/25 at 0 min, 60/40 at 1 min, 58/42 at 2.5 min, 50/50 at 4.5 min, 35/65 at 10.5 min, 25/75 at 12.5 min, 15/85 at 14 min, 5/95 at 14.5 min, 75/25 at 15 min, 75/25 at 16 min		60°C	250	metabolomics	John Newman	2015-02-03
38	ST000100	CH000114	RP	L1	100	2.1	1.8	Waters	Waters ACQUITY UPLC HSS T3	H2O + 0.1% formic acid	ACN + 0.1% formic acid	NA	NA	A held at 100% A for 1 min, followed by linear increase to 80% B over 10 min, kept constant for 2 min, followed by a return to initial conditions over 0.5 min and equilibration for 3 min		35°C	300000000	metabolomics	Arthur Edison	2015-02-03
39	ST000105	CH000119	RP	L1	NA	NA	NA	Waters	Waters ACQUITY UPLC HSS T3	NA	NA	NA	NA	NA		NA	NA	NA	Maureen Kachman	2015-02-03
40	ST000106	CH000120	RP	L1	NA	NA	NA	Waters	Waters ACQUITY UPLC HSS T3	NA	NA	NA	NA	NA		NA	NA	NA	Maureen Kachman	2015-02-03
41	ST000115	CH000129	RP	L7	150	2.1	1.7	Waters	Waters ACQUITY UPLC BEH C8	NA	NA	NA	NA	NA		NA	NA	NA	Sreekumaran Nair	2015-02-03
42	ST000116	CH000130	RP	L1	150	2	NA	Shimadzu	Shimadzu Shim-pack VP-ODS	H2O + 1 mM ammonium formate	20% H2O / 80% MeOH + 1 mM ammonium formate	NA	NA	2% to 60% B for 15 min, 60% to 76% B for 15 min, and 76% to 2% B for 5 min (A:1 mM ammonium formate; B: 80% methanol (v/v) containing 1 mM ammonium formate)		40°C	200	metabolomics	Ningzi Guan	2015-02-03
43	ST000119	CH000133	HILIC	L68	150	2.1	1.7	Waters	Waters ACQUITY UPLC BEH Amide	H2O + 0.2% acetic acid + 5mM ammonium acetate	10% H2O / 90% ACN + 0.2% acetic acid + 5mM ammonium acetate	NA	NA	0 - 4 min: 0% B; 4-12 min: linear gradient to 45% B; 12-20 min: 45% B		40°C	250	metabolomics	Mona ElBadawi-Sidhu	2014-11-06
44	ST000120	CH000134	RP	L1	150	2.1	1.8	Waters	Waters ACQUITY UPLC HSS T3	H2O + 0.1% formic acid	ACN + 0.1% formic acid	NA	NA	0-2 min 100% A (Water 0.1% formic acid) 0% B (CH3CN 0.1 % formic acid), 2-4 min 80% A, 4-9mins 45% A, 9-11 mins 20% A, 11-12 mins 100% A		NA	150	metabolomics	Heidi Kucera	2014-09-30
45	ST000121	CH000135	HILIC	L8	150	2.1	3	Phenomenex	ambiguous/incorrect information	H2O + 5 mM ammonium acetate (pH 9.9)	ACN	NA	NA	80-0% B over 20 minutes, hold 4 minutes, return to 80%B		25°C	250	metabolomics	Charles Evans	2015-02-01
46	ST000122	CH000136	RP	L1	150	2.1	1.8	Waters	Waters ACQUITY UPLC HSS T3	H2O + 0.1% formic acid	ACN + 0.1% formic acid	NA	NA	0-2 min 100% A (Water 0.1% formic acid) 0% B (CH3CN 0.1 % formic acid), 2-4 min 80% A, 4-9mins 45% A, 9-11 mins 20% A, 11-12 mins 100% A		NA	150	metabolomics	Nilesh Gaikwad	2014-09-30
47	ST000135	CH000149	NA	NA	NA	NA	NA	NA	NA	NA	NA	NA	NA	NA		NA	NA	NA	Andrew Patterson	2015-01-13
48	ST000136	CH000150	RP	L1	50	2.1	1.7	Waters	Waters ACQUITY UPLC BEH C18	40% H2O / 60% ACN + 10 mM ammonium formate + 0.1% formic acid	2% H2O / 8% ACN / 90% iPrOH + 10 mM ammonium formate + 0.1% formic acid	NA	NA	NA		35°C	500	lipidomics	Oliver Fiehn	2016-03-03
49	ST000138	CH000152	RP	L1	100	2	1.7	Waters	ambiguous/incorrect information	NA	NA	NA	NA	NA		NA	NA	NA	Rhonda Cooper-DeHoff	2016-06-18
50	ST000140	CH000154	RP	L1	100	2.1	2	Advanced Chromatography Technologies	Advanced Chromatography Technologies ACE Excel C18-PFP	H2O + 0.1% formic acid	ACN	NA	NA	NA		30°C	350	metabolomics	Candice Ulmer	2016-03-03
51	ST000142	CH000156	NA	NA	NA	NA	NA	NA	NA	NA	NA	NA	NA	NA		NA	NA	NA	Teresa Fan	2015-03-12
52	ST000143	CH000157	HILIC	L8	150	1	3	Phenomenex	Phenomenex Luna NH2	NA	NA	NA	NA	NA		NA	NA	NA	Maureen Kachman	2015-03-13
53	ST000144	CH000158	HILIC	L8	150	1	3	Phenomenex	Phenomenex Luna NH2	NA	NA	NA	NA	NA		NA	NA	NA	Maureen Kachman	2015-03-13
54	ST000145	CH000160	HILIC	L8	150	1	3	Phenomenex	Phenomenex Luna NH2	NA	NA	NA	NA	NA		NA	NA	NA	Maureen Kachman	2015-03-13
55	ST000146	CH000161	HILIC	L8	150	1	3	Phenomenex	Phenomenex Luna NH2	NA	NA	NA	NA	NA		NA	NA	NA	Maureen Kachman	2015-03-13
56	ST000147	CH000162	HILIC	L8	150	1	3	Phenomenex	Phenomenex Luna NH2	NA	NA	NA	NA	NA		NA	NA	NA	Maureen Kachman	2015-03-13
57	ST000148	CH000164	NA	NA	NA	NA	NA	NA	NA	NA	NA	NA	NA	NA		NA	NA	NA	Teresa Fan	2015-03-24
58	ST000153	CH000169	HILIC	L8	150	1	3	Phenomenex	Phenomenex Luna NH2	NA	NA	NA	NA	NA		NA	NA	NA	Maureen Kachman	2015-04-28
59	ST000154	CH000170	HILIC	L8	150	1	3	Phenomenex	Phenomenex Luna NH2	NA	NA	NA	NA	NA		NA	NA	NA	Maureen Kachman	2015-04-24
60	ST000155	CH000172	HILIC	L8	150	1	3	Phenomenex	Phenomenex Luna NH2	NA	NA	NA	NA	NA		NA	NA	NA	Maureen Kachman	2015-04-28
61	ST000156	CH000173	HILIC	L8	150	1	3	Phenomenex	Phenomenex Luna NH2	NA	NA	NA	NA	NA		NA	NA	NA	Maureen Kachman	2015-04-28
62	ST000157	CH000319	HILIC	L8	150	1	3	Phenomenex	Phenomenex Luna NH2	NA	NA	NA	NA	NA		NA	NA	NA	Yusuke Saitoh	2016-01-13
63	ST000158	CH000175	RP	L1	50	2	1.7	Waters	ambiguous/incorrect information	NA	NA	NA	NA	NA		NA	NA	NA	Maureen Kachman	2016-06-18
64	ST000159	CH000176	HILIC	L8	150	1	3	Phenomenex	Phenomenex Luna NH2	NA	NA	NA	NA	NA		NA	NA	NA	Maureen Kachman	2015-04-28
65	ST000160	CH000177	RP	L1	50	2.1	3	Waters	Waters XBridge BEH C18	NA	NA	NA	NA	NA		NA	NA	NA	Maureen Kachman	2015-04-28
66	ST000161	CH000178	HILIC	L8	150	1	3	Phenomenex	Phenomenex Luna NH2	NA	NA	NA	NA	NA		NA	NA	NA	Maureen Kachman	2015-04-28
67	ST000162	CH000179	HILIC	L8	150	1	3	Phenomenex	Phenomenex Luna NH2	NA	NA	NA	NA	NA		NA	NA	NA	Maureen Kachman	2015-04-28
68	ST000163	CH000180	RP	NA	100	2.1	5	Higgins	ambiguous/incorrect information	H2O + 2% formic acid	ACN	NA	NA	C18: A% = 5% for 10 minutes, 0-2mins = 60% B, 2-6mins = gradient to 95% B, 6-10mins = 95% B; AE: 1-10mins = 50%B, 0-2mins = 5%A, 2-7mins = gradient to 50%A, 7-10mins = 50%A	strange notation	30°C	350	metabolomics	Karan Uppal	2015-04-28
69	ST000163	CH000180	Other	NA	100	2.1	7	Thermo Fisher Scientific	ambiguous/incorrect information	H2O + 2% formic acid	ACN	NA	NA	C18: A% = 5% for 10 minutes, 0-2mins = 60% B, 2-6mins = gradient to 95% B, 6-10mins = 95% B; AE: 1-10mins = 50%B, 0-2mins = 5%A, 2-7mins = gradient to 50%A, 7-10mins = 50%A	strange notation	30°C	350	metabolomics	Karan Uppal	2015-04-28
70	ST000164	CH000181_pos	RP	L39	50	4.6	NA	Shodex	Shodex Shodex ODP2 HP-4B	90% H2O / 10% ACN + 10 mM acetic acid + 10 mM ammonium acetate	10% H2O / 90% ACN + 10 mM ammonium acetate + 10 mM acetic acid	NA	NA	0-15 min -1% B, 15-19 min- gradient 1 to 99% B, 18-24 min- 99% B, 24-25 min-gradient 99% to 1% B, 25-30 min-1% B	ambiguous/incorrect information	45°C	100	metabolomics	Li Xin	2016-12-22
71	ST000164	CH000181_neg	RP	L39	50	4.6	NA	Shodex	Shodex Shodex ODP2 HP-4B	90% H2O / 10% ACN + 10 mM acetic acid + 10 mM ammonium hydroxide	10% H2O / 90% ACN + 10 mM ammonium acetate + 10 mM ammonium hydroxide	NA	NA	0-15 min -1% B, 15-19 min- gradient 1 to 99% B, 18-24 min- 99% B, 24-25 min-gradient 99% to 1% B, 25-30 min-1% B	ambiguous/incorrect information	45°C	100	metabolomics	Li Xin	2016-12-22
72	ST000167	CH000184	NA	NA	NA	NA	NA	NA	NA	NA	NA	NA	NA	NA		NA	NA	NA	Scott Nyberg	2015-06-28
73	ST000168	CH000185	NA	NA	NA	NA	NA	NA	NA	NA	NA	NA	NA	NA		NA	NA	NA	Sreekumaran Nair	2015-06-28
74	ST000169	CH000186	HILIC	L8	150	1	3	Phenomenex	Phenomenex Luna NH2	NA	NA	NA	NA	NA		NA	NA	NA	Maureen Kachman	2015-06-28
75	ST000170	CH000318	HILIC	L8	150	1	3	Phenomenex	Phenomenex Luna NH2	NA	NA	NA	NA	NA		NA	NA	NA	Yusuke Saitoh	2016-01-13
76	ST000172	CH000189	HILIC	L8	150	1	3	Phenomenex	Phenomenex Luna NH2	NA	NA	NA	NA	NA		NA	NA	NA	Maureen Kachman	2015-12-28
77	ST000173	CH000190	HILIC	L8	150	1	3	Phenomenex	Phenomenex Luna NH2	NA	NA	NA	NA	NA		NA	NA	NA	Maureen Kachman	2016-06-18
78	ST000174	CH000191	HILIC	L8	150	1	3	Phenomenex	Phenomenex Luna NH2	NA	NA	NA	NA	NA		NA	NA	NA	Maureen Kachman	2015-12-28
79	ST000176	CH000193	HILIC	L8	150	1	3	Phenomenex	Phenomenex Luna NH2	NA	NA	NA	NA	NA		NA	NA	NA	Maureen Kachman	2015-06-28
80	ST000178	CH000196	HILIC	L8	150	1	3	Phenomenex	Phenomenex Luna NH2	NA	NA	NA	NA	NA		NA	NA	NA	Maureen Kachman	2016-06-18
81	ST000180	CH000200	HILIC	L8	150	1	3	Phenomenex	Phenomenex Luna NH2	NA	NA	NA	NA	NA		NA	NA	NA	Maureen Kachman	2016-06-18
82	ST000181	CH000201	HILIC	L8	150	1	3	Phenomenex	Phenomenex Luna NH2	NA	NA	NA	NA	NA		NA	NA	NA	Maureen Kachman	2015-12-28
83	ST000182	CH000202	HILIC	L8	150	1	3	Phenomenex	Phenomenex Luna NH2	NA	NA	NA	NA	NA		NA	NA	NA	Maureen Kachman	2016-06-18
84	ST000183	CH000203	HILIC	L8	150	1	3	Phenomenex	Phenomenex Luna NH2	NA	NA	NA	NA	NA		NA	NA	NA	Maureen Kachman	2015-12-28
85	ST000185	CH000206	HILIC	L8	150	1	3	Phenomenex	Phenomenex Luna NH2	NA	NA	NA	NA	NA		NA	NA	NA	Maureen Kachman	2015-12-28
86	ST000188	CH000211	HILIC	L8	150	1	3	Phenomenex	Phenomenex Luna NH2	NA	NA	NA	NA	NA		NA	NA	NA	Maureen Kachman	2016-06-18
87	ST000192	CH000215	NA	NA	NA	NA	NA	NA	NA	NA	NA	NA	NA	NA		NA	NA	NA	Maureen Kachman	2015-12-28
88	ST000193	CH000216	RP	L1	50	2.1	1.7	Waters	Waters ACQUITY UPLC BEH C18	NA	NA	NA	NA	NA		NA	NA	NA	Maureen Kachman	2015-12-28
89	ST000194	CH000217	RP	L1	50	2.1	1.7	Waters	Waters ACQUITY UPLC BEH C18	NA	NA	NA	NA	NA		NA	NA	NA	Maureen Kachman	2016-06-18
90	ST000195	CH000218	RP	L1	50	2.1	1.7	Waters	Waters ACQUITY UPLC BEH C18	NA	NA	NA	NA	NA		NA	NA	NA	Maureen Kachman	2016-06-18
91	ST000196	CH000219	RP	L1	50	2.1	1.7	Waters	Waters ACQUITY UPLC BEH C18	NA	NA	NA	NA	NA		NA	NA	NA	Maureen Kachman	2015-12-28
92	ST000198	CH000221	RP	L1	50	2.1	1.8	Waters	Waters ACQUITY UPLC HSS T3	NA	NA	NA	NA	NA		NA	NA	NA	Maureen Kachman	2015-12-28
93	ST000199	CH000222	RP	L1	50	2.1	1.8	Waters	Waters ACQUITY UPLC HSS T3	NA	NA	NA	NA	NA		NA	NA	NA	Maureen Kachman	2015-12-28
94	ST000201	CH000224	RP	L1	50	2.1	1.8	Waters	Waters ACQUITY UPLC HSS T3	NA	NA	NA	NA	NA		NA	NA	NA	Maureen Kachman	2016-06-18
95	ST000202	CH000225	HILIC	L8	150	1	3	Phenomenex	Phenomenex Luna NH2	NA	NA	NA	NA	NA		NA	NA	NA	Maureen Kachman	2015-12-28
96	ST000209	CH000232	HILIC	L8	150	1	3	Phenomenex	Phenomenex Luna NH2	NA	NA	NA	NA	NA		NA	NA	NA	Maureen Kachman	2016-06-18
97	ST000211	CH000234	RP	L1	50	2.1	1.8	Waters	Waters ACQUITY UPLC HSS T3	NA	NA	NA	NA	NA		NA	NA	NA	Maureen Kachman	2015-12-28
98	ST000212	CH000235	NA	NA	NA	NA	NA	NA	NA	NA	NA	NA	NA	NA		NA	NA	NA	Maureen Kachman	2015-12-28
99	ST000213	CH000236	NA	NA	NA	NA	NA	NA	NA	NA	NA	NA	NA	NA		NA	NA	NA	Maureen Kachman	2015-12-28
100	ST000215	CH000238	HILIC	L8	150	1	3	Phenomenex	Phenomenex Luna NH2	NA	NA	NA	NA	NA		NA	NA	NA	Maureen Kachman	2015-12-28
101	ST000220	CH000245	RP	L1	100	2.1	1.8	Waters	Waters ACQUITY UPLC HSS T3	H2O + 0.1% formic acid	MeOH + 0.1% formic acid	NA	NA	Time(min) Flow Rate %A %B Curve 1. Initial 0.400 100.0 0.0 2. 1.00 0.400 100.0 0.0 6 3. 16.00 0.400 0.0 100.0 6 4. 20.00 0.400 0.0 100.0 6 5. 22.00 0.400 100.0 0.0 6	strange notation	50°C	400	metabolomics	Susan Sumner	2016-07-08
102	ST000221	CH000246	RP	L1	150	2.1	1.8	Waters	ambiguous/incorrect information	99% H2O / 1% ACN + 5 mM ammonium acetate + 0.1% formic acid	5% H2O / 95% ACN + 0.1% formic acid	NA	NA	0 min, 0% B; 1 min, 0% B; 3 min, 5% B; 13.0 min, 100% B; 16 min, 100% B; 16.5 min, 0% B		50°C	400000000	metabolomics	William Gonsalves	2016-06-18
103	ST000221	CH000247	HILIC	L3	150	2.1	1.7	Waters	ambiguous/incorrect information	99% H2O / 1% ACN + 5 mM ammonium acetate + 0.1% formic acid	5% H2O / 95% ACN + 0.1% formic acid	NA	NA	0 min, 100% B; 1 min, 100% B; 5 min, 90% B; 13.0 min, 0% B; 16 min, 0% B; 16.5 min, 100% B; and 20 min, 100% B		50°C	400000000	metabolomics	William Gonsalves	2016-06-18
104	ST000222	CH000248	NA	NA	NA	NA	NA	NA	ambiguous/incorrect information	ambiguous/incorrect information	ambiguous/incorrect information	NA	NA	NA		45°C	350	metabolomics	Christoph Borchers	2015-06-08
105	ST000224	CH000250_water soluble	NA	NA	150	2.1	1.7	Waters	ambiguous/incorrect information	H2O + 0.01% formic acid#	MeOH	NA	NA	2% B for 0.5 min and 2% to 50% B in 8 min		30°C	250	metabolomics	Christoph Borchers	2015-06-08
106	ST000224	CH000250_fat soluble	NA	NA	50	2.1	1.7	Waters	ambiguous/incorrect information	H2O + 0.1% formic acid	ACN	NA	NA	50% to 100% B in 10 min		50°C	300	metabolomics	Christoph Borchers	2015-06-08
107	ST000230	CH000257	NA	NA	NA	NA	NA	NA	NA	NA	NA	NA	NA	NA		NA	NA	NA	Yoshiki Murakami	2015-08-03
108	ST000231	CH000258	NA	NA	NA	NA	NA	NA	NA	NA	NA	NA	NA	NA		NA	NA	NA	Yoshiki Murakami	2015-08-03
109	ST000232	CH000259	RP	NA	NA	NA	NA	NA	ambiguous/incorrect information	NA	NA	NA	NA	NA		NA	NA	NA	Christoph Borchers	2015-08-14
110	ST000234	CH000261	Other	NA	150	NA	NA	Microsolv	MicroSolv Technology Corp. Cogent Diamond Hydride	H2O + 0.2% formic acid	ACN + 0.2% formic acid	NA	NA	NA		NA	400	metabolomics	Kyu Rhee	2015-08-10
111	ST000235	CH000262	RP	L1	100	2.1	2	Advanced Chromatography Technologies	Advanced Chromatography Technologies ACE Excel C18-PFP	H2O + 0.1% formic acid	ACN	NA	NA	100/0 at 0 min, 100/0 at 3 min, 20/80 at 13 min, 20/80 at 16 min, 100/0 at 16.5 min, 100/0 at 16.8 min, increase of flow to 600 µL/min at 16.8 min till 20 min, back to 350 µL/min at 20.5 min		NA	350/600	metabolomics	Tim Garrett	2016-09-23
112	ST000236	CH000264	RP	L1	100	2.1	1.8	Waters	Waters ACQUITY UPLC HSS T3	H2O + 0.1% formic acid	ACN + 0.1% formic acid	NA	NA	Isocratic 2% B (01 min), linear gradient from 2% to 5% B (12 min), 5% to 12% B (25 min), 12% to 20% B (510 min), 20% to 30% B (1012 min), 30% to 50% B (1213 min), 50% to 100% B (1315 min), isocratic 100% B for 1min, then back to 2% B in 1 min and isocratic 2% B for 3min before next run		24°C	500	metabolomics	Qiande Liang	2015-09-09
113	ST000237	CH000265	RP	L1	100	2.1	1.8	Waters	Waters ACQUITY UPLC HSS T3	H2O + 0.1% formic acid	ACN + 0.1% formic acid	NA	NA	Isocratic 2% B (01 min), linear gradient from 2% to 5% B (12 min), 5% to 12% B (25 min), 12% to 20% B (510 min), 20% to 30% B (1012 min), 30% to 50% B (1213 min), 50% to 100% B (1315 min), isocratic 100% B for 1min, then back to 2% B in 1 min and isocratic 2% B for 3min before next run		24°C	500	metabolomics	Qiande Liang	2015-09-09
114	ST000239	CH000268	RP	L1	100	2.1	2	Advanced Chromatography Technologies	Advanced Chromatography Technologies ACE Excel C18-PFP	H2O + 0.1% formic acid	ACN	NA	NA	100/0 at 0 min, 100/0 at 3 min, 20/80 at 13 min, 20/80 at 16 min, 100/0 at 16.5 min, 100/0 at 16.8 min, increase of flow to 600 µL/min at 16.8 min till 20 min, back to 350 µL/min at 20.5 min		NA	350/600	metabolomics	Stuart McDaniel	2016-09-23
115	ST000240	CH000269	RP	L1	100	2.1	2	Advanced Chromatography Technologies	Advanced Chromatography Technologies ACE Excel C18-PFP	H2O + 0.1% formic acid	ACN	NA	NA	100/0 at 0 min, 100/0 at 3 min, 20/80 at 13 min, 20/80 at 16 min, 100/0 at 16.5 min, 100/0 at 16.8 min, increase of flow to 600 µL/min at 16.8 min till 20 min, back to 350 µL/min at 20.5 min		NA	350/600	metabolomics	Elizabeth Ainsworth	2016-09-23
116	ST000241	CH000270	RP	L7	100	2.1	NA	ACE	Advanced Chromatography Technologies ACE C8-300	H2O + 10 mM ammonium acetate + 0.1% formic acid	50% ACN / 50% iPrOH + 10 mM ammonium acetate + 0.1% formic acid	NA	NA	NA		NA	500	?	Concetta DiRusso	2017-07-10
117	ST000242	CH000271	HILIC	L3	150	2.1	1.7	Waters	ambiguous/incorrect information	99% H2O / 1% ACN + 5 mM ammonium acetate + 0.1% formic acid	5% H2O / 95% ACN + 0.1% formic acid	NA	NA	0 min, 100% B; 1 min, 100% B; 5 min, 90% B; 13.0 min, 0% B; 16 min, 0% B; 16.5 min, 100% B; and 20 min, 100% B		50°C	400000000	metabolomics	Gianrico Farrugia	2016-07-08
118	ST000242	CH000271	RP	L1	150	2.1	1.8	Waters	ambiguous/incorrect information	99% H2O / 1% ACN + 5 mM ammonium acetate + 0.1% formic acid	5% H2O / 95% ACN + 0.1% formic acid	NA	NA	0 min, 0% B; 1 min, 0% B; 3 min, 5% B; 13.0 min, 100% B; 16 min, 100% B; 16.5 min, 0% B; and 20 min, 0% B		50°C	400000000	metabolomics	Gianrico Farrugia	2016-07-08
119	ST000243	CH000273	RP	L1	100	2.1	2	Advanced Chromatography Technologies	Advanced Chromatography Technologies ACE Excel C18-PFP	H2O + 0.1% formic acid	ACN	NA	NA	100/0 at 0 min, 100/0 at 3 min, 20/80 at 13 min, 20/80 at 16 min, 100/0 at 16.5 min, 100/0 at 16.8 min, increase of flow to 600 µL/min at 16.8 min till 20 min, back to 350 µL/min at 20.5 min		NA	350/600	metabolomics	Aspasia Katragkou	2016-09-23
120	ST000244	CH000274	RP	L1	100	2.1	2	Advanced Chromatography Technologies	Advanced Chromatography Technologies ACE Excel C18-PFP	H2O + 0.1% formic acid	ACN	NA	NA	100/0 at 0 min, 100/0 at 3 min, 20/80 at 13 min, 20/80 at 16 min, 100/0 at 16.5 min, 100/0 at 16.8 min, increase of flow to 600 µL/min at 16.8 min till 20 min, back to 350 µL/min at 20.5 min		NA	350/600	metabolomics	Samantha Brooks	2016-09-23
121	ST000245	CH000275	RP	L1	50	2.1	1.8	Waters	Waters ACQUITY UPLC HSS T3	NA	NA	NA	NA	NA		NA	NA	NA	Maureen Kachman	2016-06-18
122	ST000246	CH000276	RP	L1	NA	NA	NA	Supelco	Merck Supelco Titan C18	40% H2O / 60% ACN + 10 mM ammonium formate + 0.1% formic acid	2% H2O / 8% ACN / 90% iPrOH + 10 mM ammonium formate + 0.1% formic acid	NA	NA	32% B at 0 min, 40% B at 1 min, a hold at 40% B until 1.5 min, 45% B at 4 min, 50% B at 5 min, 60% B at 8 min, 70% B at 11 min, and 80% B at 14 min		30°C	500	lipidomics	Oliver Fiehn	2016-03-03
123	ST000247	CH001333	RP	L1	100	2.1	1.8	Waters	Waters ACQUITY UPLC HSS T3	H2O + 5 mM ammonium acetate (pH 6)	ACN	NA	NA	100/0 at 0 min (540 µL/min), 100/0 at 0.76 min, 50/50 at 2.1 min, 10/90 at 2.2 min at 800 µL/min, 10/90 at 3.2 min (800 µL/min), 100/0 at 3.3 min at 650 µL/min, 100/0 at 5.3 min (650 µL/min), 100/0 t 5.4 min at 540 µL/min		40°C	NA	metabolomics	Kelly Rice	2019-01-22
124	ST000247	CH001331	RP	L1	100	2	1.7	Waters	ambiguous/incorrect information	H2O + 0.1% formic acid	ACN + 0.1% formic acid	NA	NA	95/5 at 0 min at 300 µL/min, 80/20 at 3 min, 40/60 at 5 min, 15/85 at 7.5 min, 5/95 at 7.6 min at a flow rate of 600 µL/min, 5/95 at 9 min (600 µL/min), 95/5 at 9.1 min (600 µL/min), 95/5 at 10.5 min (600 µL/min), 95/5 at 10.6 min at 300 µL/min		45°C	300/600	metabolomics	Kelly Rice	2019-01-22
125	ST000247	CH001332	RP	L109	50	2.1	3	Thermo Fisher Scientific	Thermo Scientific Hypercarb	H2O + 10 mM ammonium acetate (pH 9.5)	ACN	NA	NA	95/5 at 0 min (650 µL/min), 91/9 at 1 min, 40/60 at 2 min, 5/95 at 2.1 min at 800 µL/min, 5/95 at 2.7 min (800 µL/min), 95/5 at 2.8 min (700 µL/min), 95/5 at 3.9 min (700 µL/min), 95/5 at 4 min (700 µL/min)		30°C	650/800/750	metabolomics	Kelly Rice	2019-01-22
126	ST000247	CH001334	RP	L1	100	2	1.7	Waters	ambiguous/incorrect information	90% H2O / 10% Tag Eluent A	Tag Eluent B	NA	NA	100/0 at 0 min, 100/0 at 0.54 min, 90.9/9.1 at 5.74 min, 77.8/21.2 at 8.24 min, 50/50 at 9.54 min, 10/90 at 9.55 min, 10/90 at 10.14 min, 100/0 at 10.15 min; re-equilibrium at 100/0 for 6 min		55°C	700	metabolomics	Kelly Rice	2019-01-22
127	ST000248	CH000278	RP	L1	100	2.1	2	Advanced Chromatography Technologies	Advanced Chromatography Technologies ACE Excel C18-PFP	H2O + 0.1% formic acid	ACN	NA	NA	100/0 at 0 min, 100/0 at 3 min, 20/80 at 13 min, 20/80 at 16 min, 100/0 at 16.5 min, 100/0 at 16.8 min, increase of flow to 600 µL/min at 16.8 min till 20 min, back to 350 µL/min at 20.5 min		NA	350/600	metabolomics	Loic Deleyrolle	2016-09-23
128	ST000249	CH000279	RP	L1	100	2	1.7	Waters	ambiguous/incorrect information	90% H2O / 10% Tag Eluent A	Tag Eluent B	NA	NA	100/0 at 0 min, 100/0 at 0.54 min, 90.9/9.1 at 5.74 min, 77.8/21.2 at 8.24 min, 50/50 at 9.54 min, 10/90 at 9.55 min, 10/90 at 10.14 min, 100/0 at 10.15 min; re-equilibrium at 100/0 for 6 min		55°C	700	metabolomics	Franz Schaub	2016-09-23
129	ST000250	CH001337	RP	L1	100	2	1.7	Waters	ambiguous/incorrect information	H2O + 0.1% formic acid	ACN + 0.1% formic acid	NA	NA	99/1 at 0 min at 0.4 µL/min, 80/20 at 3 min, 70/30 at 5 min, 5/95 at 12.5 min, 5/95 at 12.6 min at 800 µL/min, 5/95 at 14.1 min, 99/1 at 14.2 min, 99/1 at 16 min; re-equilibrium at 99/1 for 0.2 min at 400 µL/min		55°C	400/800	metabolomics	John Koethe	2016-12-22
130	ST000250	CH001335	RP	L1	100	2	1.7	Waters	ambiguous/incorrect information	90% H2O / 10% Tag Eluent A	Tag Eluent B	NA	NA	100/0 at 0 min, 100/0 at 0.54 min, 90.9/9.1 at 5.74 min, 77.8/21.2 at 8.24 min, 50/50 at 9.54 min, 10/90 at 9.55 min, 10/90 at 10.14 min, 100/0 at 10.15 min; re-equilibrium at 100/0 for 6 min		55°C	700	metabolomics	John Koethe	2016-12-22
131	ST000250	CH001336	RP	L1	100	2	1.7	Waters	ambiguous/incorrect information	H2O + 0.1% formic acid	ACN + 0.1% formic acid	NA	NA	95/5 at 0 min at 300 µL/min, 80/20 at 3 min, 40/60 at 5 min, 15/85 at 7.5 min, 5/95 at 7.6 min at a flow rate of 600 µL/min, 5/95 at 9 min (600 µL/min), 95/5 at 9.1 min (600 µL/min), 95/5 at 10.5 min (600 µL/min), 95/5 at 10.6 min at 300 µL/min		45°C	300/600	metabolomics	John Koethe	2016-12-22
132	ST000251	CH000281	RP	L1	100	2	1.7	Waters	ambiguous/incorrect information	90% H2O / 10% Tag Eluent A	Tag Eluent B	NA	NA	100/0 at 0 min, 100/0 at 0.54 min, 90.9/9.1 at 5.74 min, 77.8/21.2 at 8.24 min, 50/50 at 9.54 min, 10/90 at 9.55 min, 10/90 at 10.14 min, 100/0 at 10.15 min; re-equilibrium at 100/0 for 6 min		55°C	700	metabolomics	Franz Schaub	2016-12-22
133	ST000252	CH000282	RP	L1	100	2.1	2	Advanced Chromatography Technologies	Advanced Chromatography Technologies ACE Excel C18-PFP	H2O + 0.1% formic acid	ACN	NA	NA	100/0 at 0 min, 100/0 at 3 min, 20/80 at 13 min, 20/80 at 16 min, 100/0 at 16.5 min, 100/0 at 16.8 min, increase of flow to 600 µL/min at 16.8 min till 20 min, back to 350 µL/min at 20.5 min		NA	350/600	metabolomics	Kunjan Dave	2016-12-22
134	ST000253	CH000283	RP	L7	100	2.1	1.7	Waters	ambiguous/incorrect information	ambiguous/incorrect information	ambiguous/incorrect information	NA	NA	90/70 at 0 min, 90/80 at 2 min, 60/85 at 5 min, 60/90 at 5.5 min, 20/95 at 13.5 min, 20/99 at 13.75 min, 5/99 at 14.5 min, 5/70 at 14.7 min, 90/70 at 15.2 min	ambiguous/incorrect information	60°C	250	metabolomics	John Newman	2015-09-14
135	ST000254	CH000284	RP	L1	50	2.1	1.7	Waters	Waters ACQUITY UPLC BEH C18	95% H2O / 5% ACN + 0.15% acetic acid	5% H2O / 95% ACN + 0.15% acetic acid	NA	NA	Time(min) Flow Rate %A %B Curve Initial 0.600 99.0 1.0 6 0.75 0.600 99.0 1.0 6 2.75 0.600 1.0 99.0 6 3.00 0.600 1.0 99.0 6 3.10 0.600 99.0 1.0 6 3.50 0.600 99.0 1.0 6	strange notation	50°C	600	metabolomics	Susan Sumner	2016-12-22
136	ST000255	CH000285	RP	L7	100	2.1	1.7	Waters	ambiguous/incorrect information	ambiguous/incorrect information	ambiguous/incorrect information	NA	NA	90/70 at 0 min, 90/80 at 2 min, 60/85 at 5 min, 60/90 at 5.5 min, 20/95 at 13.5 min, 20/99 at 13.75 min, 5/99 at 14.5 min, 5/70 at 14.7 min, 90/70 at 15.2 min	ambiguous/incorrect information	60°C	250	metabolomics	John Newman	2015-09-14
137	ST000257	CH000287	RP	L7	100	2.1	1.7	Waters	ambiguous/incorrect information	ambiguous/incorrect information	ambiguous/incorrect information	NA	NA	90/70 at 0 min, 90/80 at 2 min, 60/85 at 5 min, 60/90 at 5.5 min, 20/95 at 13.5 min, 20/99 at 13.75 min, 5/99 at 14.5 min, 5/70 at 14.7 min, 90/70 at 15.2 min	ambiguous/incorrect information	60°C	250	metabolomics	John Newman	2015-09-24
138	ST000257	CH000289	NA	L7	100	2.1	1.7	Waters	ambiguous/incorrect information	H2O + 5 mM ammonium formate + 0.2% formic acid	MeOH + 5 mm ammonium formate + 0.2% formic acid	NA	NA	90/70 at 0 min, 90/80 at 2 min, 60/85 at 5 min, 60/90 at 5.5 min, 20/95 at 13.5 min, 20/99 at 13.75 min, 5/99 at 14.5 min, 5/70 at 14.7 min, 90/70 at 15.2 min	ambiguous/incorrect information	60°C	250	metabolomics	John Newman	2015-09-24
139	ST000257	CH000288	NA	L1	150	2.1	1.7	Waters	ambiguous/incorrect information	H2O + 0.1% acetic acid	90% ACN / 10% iPrOH	NA	NA	75/25 at 0 min, 75/25 at 0.25 min, 60/40 at 0.5 min, 50/50 at 1.5 min, 45/55 at 3 min, 20/80 at 3.5 min, 15/85 at 8 min, 5/95 at 9 min, 5/95 at 9.25 min, 75/25 at 9.5 min, 75/25 at 11 min		60°C	250	metabolomics	John Newman	2015-09-24
140	ST000258	CH000290	HILIC	L3	50	2.1	2.6	Phenomenex	Phenomenex Kinetex HILIC	H2O	H2O + 10 mM ammonium acetate + formic acid (pH 3)	NA	NA	0-0.5 min, 95%A; 0.5-12.5 min, 35%A; 12.5-13.0 min, 35%A; 13.0-14.0 min, 95%A; 14.0-24.0 min, 95%A		40°C	200000000	metabolomics	Turlough Finan	2015-10-26
141	ST000259	CH000291	HILIC	L3	50	2.1	2.6	Phenomenex	Phenomenex Kinetex HILIC	H2O	H2O + 10 mM ammonium acetate + formic acid (pH 3)	NA	NA	0-0.5 min, 95%A; 0.5-12.5 min, 35%A; 12.5-13.0 min, 35%A; 13.0-14.0 min, 95%A; 14.0-24.0 min, 95%A		40°C	200000000	metabolomics	Turlough Finan	2015-10-26
142	ST000260	CH000292	NA	NA	NA	NA	NA	NA	NA	NA	NA	NA	NA	NA		NA	NA	NA	David Hauser	2017-10-03
143	ST000262	CH000294	Other	NA	150	NA	4	Microsolv	MicroSolv Technology Corp. Cogent Diamond Hydride	H2O + 0.2% formic acid	ACN + 0.2% formic acid	NA	NA	NA		NA	400	metabolomics	Kyu Rhee	2016-12-22
144	ST000263	CH000295	Other	NA	150	NA	4	Microsolv	MicroSolv Technology Corp. Cogent Diamond Hydride	H2O + 0.2% formic acid	ACN + 0.2% formic acid	NA	NA	NA		NA	400	metabolomics	Kyu Rhee	2016-12-22
145	ST000264	CH000296	Other	NA	150	NA	NA	Microsolv	MicroSolv Technology Corp. Cogent Diamond Hydride	H2O + 0.2% formic acid	ACN + 0.2% formic acid	NA	NA	NA		NA	400	metabolomics	Kyu Rhee	2016-12-22
146	ST000265	CH000297	Other	NA	150	NA	NA	Microsolv	MicroSolv Technology Corp. Cogent Diamond Hydride	H2O + 0.2% formic acid	ACN + 0.2% formic acid	NA	NA	NA		NA	400	metabolomics	Kyu Rhee	2016-12-22
147	ST000266	CH000298	Other	NA	150	NA	NA	Microsolv	MicroSolv Technology Corp. Cogent Diamond Hydride	H2O + 0.2% formic acid	ACN + 0.2% formic acid	NA	NA	NA		NA	400	metabolomics	Kyu Rhee	2016-12-22
148	ST000267	CH000299	Other	NA	150	NA	NA	Microsolv	MicroSolv Technology Corp. Cogent Diamond Hydride	H2O + 0.2% formic acid	ACN + 0.2% formic acid	NA	NA	NA		NA	400	metabolomics	Kyu Rhee	2016-12-22
149	ST000268	CH000300	Other	NA	150	NA	NA	Microsolv	MicroSolv Technology Corp. Cogent Diamond Hydride	H2O + 0.2% formic acid	ACN + 0.2% formic acid	NA	NA	NA		NA	400	metabolomics	Kyu Rhee	2016-12-22
150	ST000269	CH000301	RP	L1	50	2.1	1.7	Waters	Waters ACQUITY UPLC BEH C18	40% H2O / 60% ACN + 10 mM ammonium formate + 0.1% formic acid	10% ACN / 90% iPrOH + 10 mM ammonium formate + 0.1% formic acid	NA	NA	32% B to 98% B over 18 mins		30°C	500	lipidomics	Oliver Fiehn	2016-03-03
151	ST000270	CH000302	RP	L1	100	2.1	2	Advanced Chromatography Technologies	Advanced Chromatography Technologies ACE Excel C18-PFP	H2O + 0.1% formic acid	ACN	NA	NA	100/0 at 0 min, 100/0 at 3 min, 20/80 at 13 min, 20/80 at 16 min, 100/0 at 16.5 min, 100/0 at 16.8 min, increase of flow to 600 µL/min at 16.8 min till 20 min, back to 350 µL/min at 20.5 min		NA	350/600	metabolomics	Jatinder Lamba	2016-12-22
152	ST000271	CH000303	HILIC	L8	150	1	3	Phenomenex	Phenomenex Luna NH2	H2O + 5 mM ammonium acetate (pH 9.9)	ACN	NA	NA	20/80 at 0 min at 75 µL/min, 100/0 at 15 min, 100/0 at 20 min, 20/80 at 20.1 min, 20/80 at 25 min, 20/80 at 30 min at 90 µL/min, 20/80 at 34.9 min (90 µL/min), 20/80 at 34.99 min at 75 µL/min		NA	75/90	metabolomics	Ormond MacDougald	2016-01-06
153	ST000272	CH000304	RP	L1	50	2.1	1.8	Waters	Waters ACQUITY UPLC HSS T3	H2O + 5 mM ammonium acetate (pH 9.9)	ACN	NA	NA	100/0 at 0 min, 20/80 at 7 min, 0/100 at 7.1 min, 0/100 at 10 min, 100/ at 10.1 min, 100/0 at 15.9 min		NA	250	metabolomics	Michael Wolfgang	2016-01-06
154	ST000274	CH000306	HILIC	L8	150	1	3	Phenomenex	Phenomenex Luna NH2	H2O + 5 mM ammonium acetate (pH 9.9)	ACN	NA	NA	20/80 at 0 min at 75 µL/min, 100/0 at 15 min, 100/0 at 20 min, 20/80 at 20.1 min, 20/80 at 25 min, 20/80 at 30 min at 90 µL/min, 20/80 at 34.9 min (90 µL/min), 20/80 at 34.99 min at 75 µL/min		NA	75/90	metabolomics	Bivin Thomas	2016-01-13
155	ST000275	CH000307	HILIC	L8	150	1	3	Phenomenex	Phenomenex Luna NH2	H2O + 5 mM ammonium acetate (pH 9.9)	ACN	NA	NA	20/80 at 0 min at 75 µL/min, 100/0 at 15 min, 100/0 at 20 min, 20/80 at 20.1 min, 20/80 at 25 min, 20/80 at 30 min at 90 µL/min, 20/80 at 34.9 min (90 µL/min), 20/80 at 34.99 min at 75 µL/min		NA	75/90	metabolomics	Biao Hu	2016-01-13
156	ST000276	CH000311	HILIC	L8	150	1	3	Phenomenex	Phenomenex Luna NH2	NA	NA	NA	NA	NA		NA	NA	NA	Andrea Calvert	2016-01-13
157	ST000277	CH000313	RP	L1	50	2.1	1.7	Waters	Waters ACQUITY UPLC BEH C18	75% ACN / 25% MeOH + 10 mM ammonium acetate	H2O + 10 mM ammonium acetate (pH 8)	NA	NA	95/5 at 0 min, 95/5 at 0.5 min, 75/25 at 3 min, 60/40 at 17 min, 5/95 at 19 min, 5/95 at 21 min, 95/5 at 21.1 min, 95/5 at 24 min		NA	270	metabolomics	Davis Sim	2020-03-03
158	ST000278	CH000314	HILIC	L8	150	1	3	Phenomenex	Phenomenex Luna NH2	H2O + 5 mM ammonium acetate (pH 9.9)	ACN	NA	NA	20/80 at 0 min at 75 µL/min, 100/0 at 15 min, 100/0 at 20 min, 20/80 at 20.1 min, 20/80 at 25 min, 20/80 at 30 min at 90 µL/min, 20/80 at 34.9 min (90 µL/min), 20/80 at 34.99 min at 75 µL/min		NA	75/90	metabolomics	Yanhua Zhao	2016-01-13
159	ST000279	CH000316	HILIC	L8	150	1	3	Phenomenex	Phenomenex Luna NH2	H2O + 5 mM ammonium acetate (pH 9.9)	ACN	NA	NA	20/80 at 0 min at 75 µL/min, 100/0 at 15 min, 100/0 at 20 min, 20/80 at 20.1 min, 20/80 at 25 min, 20/80 at 30 min at 90 µL/min, 20/80 at 34.9 min (90 µL/min), 20/80 at 34.99 min at 75 µL/min		NA	75/90	metabolomics	Yanhua Zhao	2016-01-13
160	ST000282	CH000320	HILIC	L8	150	1	3	Phenomenex	Phenomenex Luna NH2	H2O + 5 mM ammonium acetate (pH 9.9)	ACN	NA	NA	20/80 at 0 min at 75 µL/min, 100/0 at 15 min, 100/0 at 20 min, 20/80 at 20.1 min, 20/80 at 25 min, 20/80 at 30 min at 90 µL/min, 20/80 at 34.9 min (90 µL/min), 20/80 at 34.99 min at 75 µL/min		NA	75/90	metabolomics	Michelle Wynn	2016-01-13
161	ST000283	CH000322	RP	L1	NA	NA	NA	Waters	Waters ACQUITY UPLC HSS T3	H2O + 5 mM ammonium acetate (pH 9.9)	ACN	NA	NA	20/80 at 0 min at 75 µL/min, 100/0 at 15 min, 100/0 at 20 min, 20/80 at 20.1 min, 20/80 at 25 min, 20/80 at 30 min at 90 µL/min, 20/80 at 34.9 min (90 µL/min), 20/80 at 34.99 min at 75 µL/min		NA	75/90	metabolomics	Patrick Robichaud	2016-01-13
162	ST000284	CH000323	HILIC	NA	NA	NA	NA	Merck	Merck SeQuant ZIC-cHILIC	90% H2O / 10% ACN + 0.2% acetic acid + 5 mM ammonium acetate	10% H2O / 90% ACN + 0.2% acetic acid + 5 mM ammonium acetate	NA	NA	0-2 min: 90%B; 2-5 min: to 50%B; 5-9 min: 50%B		40°C	300	metabolomics	Haiwei Gu	2015-12-16
163	ST000286	CH000324	RP	L1	100	2.1	2	Advanced Chromatography Technologies	Advanced Chromatography Technologies ACE Excel C18-PFP	NA	NA	NA	NA	NA		NA	NA	NA	Rick Vega	2016-12-22
164	ST000287	CH000325	RP	L109	50	2.1	3	Thermo Fisher Scientific	Thermo Scientific Hypercarb	H2O + 10 mM ammonium acetate (pH 9.5)	ACN	NA	NA	95/5 at 0 min at 650 µL/min, 91/9 at 1 min, 40/60 at 2 min, 5/95 at 2.1 min at 800 µL/min, 5/95 at 2.7 min, 95/5 at 2.8 min at 700 µL/min, 95/5 at 3.9 min, 95/5 at 4 min at 650 µL/min		30°C	650/800/700	metabolomics	Sean Forbes	2016-12-22
165	ST000287	CH000326	RP	L1	100	2.1	1.8	Waters	Waters ACQUITY UPLC HSS T3	H2O + 5 mM ammonium acetate (pH 6)	ACN	NA	NA	100/0 at min, 100/0 at 0.76 min at 540 µL/min, 50/50 at 2.1 min, 10/90 at 2.2 min at 800 µL/min, 10/90 at 3.2 min, 100/0 at 3.3 min at 650 µL/min, 100/0 at 5.3 min, 100/0 at 5.4 min at 540 µL/min		40°C	540/800/650	metabolomics	Sean Forbes	2016-12-22
166	ST000288	CH000327	RP	L1	100	2.1	2	Advanced Chromatography Technologies	Advanced Chromatography Technologies ACE Excel C18-PFP	H2O + 0.1% formic acid	ACN	NA	NA	100/0 at 0 min, 100/0 at 3 min, 20/80 at 13 min, 20/80 at 16 min, 100/0 at 16.5 min, 100/0 at 16.8 min, increase of flow to 600 µL/min at 16.8 min till 20 min, back to 350 µL/min at 20.5 min		NA	350/600	metabolomics	Neha Bhise	2016-12-22
167	ST000289	CH000328	RP	L1	100	2.1	2	Advanced Chromatography Technologies	Advanced Chromatography Technologies ACE Excel C18-PFP	H2O + 0.1% formic acid	ACN	NA	NA	100/0 at 0 min, 100/0 at 3 min, 20/80 at 13 min, 20/80 at 16 min, 100/0 at 16.5 min; re-equilibrium at 100/0 for 2.5 min		NA	350	metabolomics	Jon Stewart	2016-12-22
168	ST000290	CH000329	RP	L1	100	2.1	2	Advanced Chromatography Technologies	Advanced Chromatography Technologies ACE Excel C18-PFP	H2O + 0.1% formic acid	ACN	NA	NA	100/0 at 0 min at 350 µL/min, 100/0 at 3 min, 20/80 at 13 min, 20/80 at 16 min, 100/0 at 16.5 min, 100/0 at 16.8 min at 600 µL/min, 100/0 at 20 min, 100/0 at 20.5 min at 350 µL/min		NA	350/600	metabolomics	Jon Stewart	2016-12-22
169	ST000291	CH000330	RP	L1	100	2.1	2	Advanced Chromatography Technologies	Advanced Chromatography Technologies ACE Excel C18-PFP	H2O + 0.1% formic acid	ACN	NA	NA	100/0 at 0 min at 350 µL/min, 100/0 at 3 min, 20/80 at 13 min, 20/80 at 16 min, 100/0 at 16.5 min, 100/0 at 16.8 min at 600 µL/min, 100/0 at 20 min, 100/0 at 20.5 min at 350 µL/min		NA	350/600	metabolomics	Haiyan Liu	2016-12-22
170	ST000292	CH000331	RP	L1	100	2.1	2	Advanced Chromatography Technologies	Advanced Chromatography Technologies ACE Excel C18-PFP	H2O + 0.1% formic acid	ACN	NA	NA	100/0 at 0 min, 100/0 at 3 min, 20/80 at 13 min, 20/80 at 16 min, 100/0 at 16.5 min, 100/0 at 16.8 min, increase of flow to 600 µL/min at 16.8 min till 20 min, back to 350 µL/min at 20.5 min		NA	350/600	metabolomics	Haiyan Liu	2016-12-22
171	ST000293	CH000332	RP	L1	100	2	1.7	Waters	ambiguous/incorrect information	90% H2O / 10% Tag Eluent A	Tag Eluent B	NA	NA	100/0 at 0 min, 100/0 at 0.54 min, 90.9/9.1 at 5.74 min, 77.8/21.2 at 8.24 min, 50/50 at 9.54 min, 10/90 at 9.55 min, 10/90 at 10.14 min, 100/0 at 10.15 min; re-equilibrium at 100/0 for 6 min		55°C	700	metabolomics	Jesse Gregory	2016-12-22
172	ST000293	CH000333	RP	L1	100	2	1.7	Waters	ambiguous/incorrect information	H2O + 0.1% formic acid	ACN + 0.1% formic acid	NA	NA	95/5 at 0 min at 300 µL/min, 80/20 at 3 min, 40/60 at 5 min, 15/85 at 7.5 min, 5/95 at 7.6 min at a flow rate of 600 µL/min, 5/95 at 9 min (600 µL/min), 95/5 at 9.1 min (600 µL/min), 95/5 at 10.5 min (600 µL/min), 95/5 at 10.6 min at 300 µL/min		45°C	300/600	metabolomics	Jesse Gregory	2016-12-22
173	ST000294	CH000334	RP	L1	100	2.1	2	Advanced Chromatography Technologies	Advanced Chromatography Technologies ACE Excel C18-PFP	H2O + 0.1% formic acid	ACN	NA	NA	100/0 at 0 min, 100/0 at 3 min, 20/80 at 13 min, 20/80 at 16 min, 100/0 at 16.5 min, 100/0 at 16.8 min, increase of flow to 600 µL/min at 16.8 min till 20 min, back to 350 µL/min at 20.5 min		NA	350/600	metabolomics	Chao Chen	2016-12-22
174	ST000295	CH000335	RP	L1	50	2.1	3	Waters	Waters XBridge BEH C18	NA	NA	NA	NA	NA		NA	NA	NA	Maureen Kachman	2016-06-18
175	ST000295	CH000336	HILIC	L8	150	1	3	Phenomenex	Phenomenex Luna NH2	NA	NA	NA	NA	NA		NA	NA	NA	Maureen Kachman	2016-06-18
176	ST000297	CH000338	RP	L1	50	1	NA	Waters	Waters XBridge BEH C18	NA	NA	NA	NA	NA		NA	NA	NA	Maureen Kachman	2016-06-18
177	ST000298	CH000339	RP	L11	50	2.1	1.9	Restek	Restek Pinnacle DB Biphenyl	NA	NA	NA	NA	NA		NA	NA	NA	Maureen Kachman	2016-06-18
178	ST000299	CH000340	RP	L1	50	1	NA	Waters	Waters XBridge BEH C18	NA	NA	NA	NA	NA		NA	NA	NA	Maureen Kachman	2016-06-18
179	ST000300	CH000341	RP	L1	50	2	1.7	Waters	ambiguous/incorrect information	NA	NA	NA	NA	NA		NA	NA	NA	Maureen Kachman	2016-06-18
180	ST000301	CH000342	HILIC	L8	150	1	3	Phenomenex	Phenomenex Luna NH2	H2O + 5 mM ammonium acetate (pH 9.9)	ACN	NA	NA	20/80 at 0 min at 75 µL/min, 100/0 at 15 min, 100/0 at 20 min, 20/80 at 20.1 min, 20/80 at 25 min, 20/80 at 30 min at 90 µL/min, 20/80 at 34.9 min (90 µL/min), 20/80 at 34.99 min at 75 µL/min		NA	75/90	metabolomics	Maureen Kachman	2016-06-18
181	ST000302	CH000343	HILIC	L8	150	1	3	Phenomenex	Phenomenex Luna NH2	H2O + 5 mM ammonium acetate (pH 9.9)	ACN	NA	NA	20/80 at 0 min at 75 µL/min, 100/0 at 15 min, 100/0 at 20 min, 20/80 at 20.1 min, 20/80 at 25 min, 20/80 at 30 min at 90 µL/min, 20/80 at 34.9 min (90 µL/min), 20/80 at 34.99 min at 75 µL/min		NA	75/90	metabolomics	Maureen Kachman	2016-06-18
182	ST000303	CH000345	RP	L1	50	2	1.7	Waters	ambiguous/incorrect information	75% ACN / 25% MeOH + 10 mM ammonium acetate	H2O + 10 mM ammonium acetate (pH 8)	NA	NA	95/5 at 0 min, 95/5 at 0.5 min, 75/25 at 3 min, 60/40 at 17 min, 5/95 at 19 min, 5/95 at 21 min, 95/5 at 21.1 min, 95/5 at 24 min		NA	270	metabolomics	Maureen Kachman	2016-06-18
183	ST000304	CH000346	HILIC	L8	150	1	3	Phenomenex	Phenomenex Luna NH2	NA	NA	NA	NA	NA		NA	NA	NA	Maureen Kachman	2016-06-18
184	ST000307	CH000347	RP	L1	100	2.1	2	Advanced Chromatography Technologies	Advanced Chromatography Technologies ACE Excel C18-PFP	H2O + 0.1% formic acid	ACN	NA	NA	100/0 at 0 min, 100/0 at 3 min, 20/80 at 13 min, 20/80 at 16 min, 100/0 at 16.5 min, 100/0 at 16.8 min, increase of flow to 600 µL/min at 16.8 min till 20 min, back to 350 µL/min at 20.5 min		NA	350/600	metabolomics	Rebecca Swearingen	2016-12-22
185	ST000308	CH000348	HILIC	L8	150	1	3	Phenomenex	Phenomenex Luna NH2	NA	NA	NA	NA	NA		NA	NA	NA	Yusuke Saitoh	2016-01-08
186	ST000310	CH000350	RP	L1	100	2.1	2	Advanced Chromatography Technologies	Advanced Chromatography Technologies ACE Excel C18-PFP	40% H2O / 60% ACN + 10 mM ammonium formate + 0.1% formic acid	2% H2O / 8% ACN / 90% iPrOH + 10 mM ammonium formate + 0.1% formic acid	NA	NA	80/20 at 0 min, 80/20 at 1 min, 70/30 at 3 min, 55/45 at 4 min, 40/60 at 6 min, 35/65 at 8 min, 35/65 at 10 min, 10/90 at 15 min, 2/98 at 17 min, 2/98 at 18 min, 80/20 at 19 min, 80/20 at 22 min		NA	500	lipidomics	Oliver Fiehn	2016-03-03
187	ST000311	CH000351	RP	L1	100	2.1	2	Advanced Chromatography Technologies	Advanced Chromatography Technologies ACE Excel C18-PFP	H2O + 0.1% formic acid	ACN	NA	NA	100/0 at 0 min, 100/0 at 3 min, 20/80 at 13 min, 20/80 at 16 min, 100/0 at 16.5 min, 100/0 at 16.8 min, increase of flow to 600 µL/min at 16.8 min till 20 min, back to 350 µL/min at 20.5 min		NA	350/600	metabolomics	Laurence Morel	2017-02-01
188	ST000312	CH000352	RP	L1	50	2.1	1.8	Waters	Waters ACQUITY UPLC HSS T3	NA	NA	NA	NA	NA		NA	NA	NA	Maureen Kachman	2016-06-18
189	ST000313	CH000353	HILIC	L8	150	1	3	Phenomenex	Phenomenex Luna NH2	NA	NA	NA	NA	NA		NA	NA	NA	Maureen Kachman	2016-06-18
190	ST000316	CH000354	RP	L1	100	2	1.7	Waters	ambiguous/incorrect information	NA	NA	NA	NA	NA		NA	NA	NA	Dong Ho Suh	2016-01-20
191	ST000317	CH000355	RP	L1	100	2.1	1.7	Waters	Waters ACQUITY UPLC CSH C18	40% H2O / 60% ACN + 10 mM ammonium formate + 10 mM formic acid	10% ACN / 90% iPrOH + 10 mM formic acid + 10 mM ammonium formate	NA	NA	15% B to 99% B in 13 min		65°C	600	lipidomics	Oliver Fiehn	2016-03-03
192	ST000318	CH000356	RP	L1	100	2.1	1.7	Waters	Waters ACQUITY UPLC CSH C18	40% H2O / 60% ACN + 10 mM ammonium formate + 10 mM formic acid	10% ACN / 90% iPrOH + 10 mM formic acid + 10 mM ammonium formate	NA	NA	15% B to 99% B in 13 min		65°C	600	lipidomics	Oliver Fiehn	2016-04-29
193	ST000319	CH000357	RP	L1	100	2.1	1.7	Waters	Waters ACQUITY UPLC CSH C18	40% H2O / 60% ACN + 10 mM ammonium formate + 10 mM formic acid	10% ACN / 90% iPrOH + 10 mM formic acid + 10 mM ammonium formate	NA	NA	15% B to 99% B in 13 min		65°C	600	lipidomics	Oliver Fiehn	2016-06-18
194	ST000320	CH000358	RP	L1	100	2.1	1.7	Waters	Waters ACQUITY UPLC CSH C18	40% H2O / 60% ACN + 10 mM ammonium formate + 10 mM formic acid	10% ACN / 90% iPrOH + 10 mM formic acid + 10 mM ammonium formate	NA	NA	15% B to 99% B in 13 min		65°C	600	lipidomics	Oliver Fiehn	2016-06-18
195	ST000321	CH000359	RP	L1	100	2.1	1.7	Waters	Waters ACQUITY UPLC CSH C18	40% H2O / 60% ACN + 10 mM ammonium formate + 10 mM formic acid	10% ACN / 90% iPrOH + 10 mM formic acid + 10 mM ammonium formate	NA	NA	15% B to 99% B in 13 min		65°C	600	lipidomics	Oliver Fiehn	2016-09-23
196	ST000322	CH000360	RP	L1	100	2.1	1.7	Waters	Waters ACQUITY UPLC CSH C18	40% H2O / 60% ACN + 10 mM ammonium formate + 10 mM formic acid	10% ACN / 90% iPrOH + 10 mM formic acid + 10 mM ammonium formate	NA	NA	15% B to 99% B in 13 min		65°C	600	lipidomics	Oliver Fiehn	2016-09-23
197	ST000323	CH000361	RP	L1	100	2.1	1.7	Waters	Waters ACQUITY UPLC CSH C18	40% H2O / 60% ACN + 10 mM ammonium formate + 10 mM formic acid	10% ACN / 90% iPrOH + 10 mM formic acid + 10 mM ammonium formate	NA	NA	15% B to 99% B in 13 min		65°C	600	lipidomics	Oliver Fiehn	2016-09-23
198	ST000324	CH000362	RP	L1	100	2.1	1.7	Waters	Waters ACQUITY UPLC CSH C18	40% H2O / 60% ACN + 10 mM ammonium formate + 10 mM formic acid	10% ACN / 90% iPrOH + 10 mM formic acid + 10 mM ammonium formate	NA	NA	15% B to 99% B in 13 min		65°C	600	lipidomics	Oliver Fiehn	2016-09-23
199	ST000325	CH000363	HILIC	L68	150	2.1	1.7	Waters	Waters ACQUITY UPLC BEH Amide	H2O + 10 mM ammonium formate + 0.125% formic acid (pH 3)	5% H2O / 95% ACN + 10 mM ammonium formate + 0.125% formic acid (pH 3)	NA	NA	0 min 100% (B), 0-2 min 100% (B), 2-7min 70% (B), 7.7-9min 40% (B), 9.5-10.25min 30% (B), 10.25-12.75min 100% (B), 16.75 min 100% (B)		40°C	400	metabolomics	Oliver Fiehn	2016-12-22
200	ST000326	CH000364	HILIC	L68	150	2.1	1.7	Waters	Waters ACQUITY UPLC BEH Amide	H2O + 10 mM ammonium formate	5% H2O / 95% ACN + 10 mM ammonium formate + 0.125% formic acid (pH 3)	NA	NA	100% B to 30% B in 14 min		45°C	400	metabolomics	Oliver Fiehn	2016-01-27
201	ST000327	CH000365	HILIC	L68	150	2.1	1.7	Waters	Waters ACQUITY UPLC BEH Amide	H2O + 10 mM ammonium formate + 0.125% formic acid (pH 3)	5% H2O / 95% ACN + 10 mM ammonium formate + 0.125% formic acid (pH 3)	NA	NA	0 min 100% (B), 0-2 min 100% (B), 2-7min 70% (B), 7.7-9min 40% (B), 9.5-10.25min 30% (B), 10.25-12.75min 100% (B), 16.75 min 100% (B)	ambiguous/incorrect information	40°C	400	metabolomics	Oliver Fiehn	2016-01-27
202	ST000328	CH000366	RP	L1	100	2.1	1.7	Waters	Waters ACQUITY UPLC CSH C18	40% H2O / 60% ACN + 10 mM ammonium formate + 10 mM formic acid	10% ACN / 90% iPrOH + 10 mM formic acid + 10 mM ammonium formate	NA	NA	15% B to 99% B in 13 min		65°C	600	lipidomics	Nichole Reisdorph	2018-10-10
203	ST000329	CH000367	RP	L1	100	2.1	1.7	Waters	Waters ACQUITY UPLC CSH C18	40% H2O / 60% ACN + 10 mM ammonium formate + 10 mM formic acid	10% ACN / 90% iPrOH + 10 mM formic acid + 10 mM ammonium formate	NA	NA	15% B to 99% B in 13 min		65°C	600	lipidomics	Oliver Fiehn	2017-07-10
204	ST000330	CH000368	RP	L1	100	2.1	1.7	Waters	Waters ACQUITY UPLC CSH C18	40% H2O / 60% ACN + 10 mM ammonium formate + 10 mM formic acid	10% ACN / 90% iPrOH + 10 mM formic acid + 10 mM ammonium formate	NA	NA	15% B to 99% B in 13 min		65°C	600	lipidomics	Oliver Fiehn	2017-07-10
205	ST000331	CH000369	RP	L1	100	2.1	1.7	Waters	Waters ACQUITY UPLC CSH C18	40% H2O / 60% ACN + 10 mM ammonium formate + 10 mM formic acid	10% ACN / 90% iPrOH + 10 mM formic acid + 10 mM ammonium formate	NA	NA	15% B to 99% B in 13 min		65°C	600	lipidomics	Maureen Kachman	2017-12-06
206	ST000332	CH000370	RP	L1	100	2.1	1.7	Waters	Waters ACQUITY UPLC CSH C18	40% H2O / 60% ACN + 10 mM ammonium formate + 10 mM formic acid	10% ACN / 90% iPrOH + 10 mM formic acid + 10 mM ammonium formate	NA	NA	15% B to 99% B in 13 min		65°C	600	lipidomics	Oliver Fiehn	2018-08-16
207	ST000335	CH000378	RP	L1	100	2.1	2	Advanced Chromatography Technologies	Advanced Chromatography Technologies ACE Excel C18-PFP	H2O + 0.1% formic acid	ACN	NA	NA	100/0 at 0 min, 100/0 at 3 min, 20/80 at 13 min, 20/80 at 16 min, 100/0 at 16.5 min, 100/0 at 16.8 min, increase of flow to 600 µL/min at 16.8 min till 20 min, back to 350 µL/min at 20.5 min		NA	350/600	metabolomics	Eduardo Ribeiro	2017-01-17
208	ST000336	CH000379	RP	L1	100	2	1.7	Waters	ambiguous/incorrect information	90% H2O / 10% Tag Eluent A	Tag Eluent B	NA	NA	100/0 at 0 min, 100/0 at 0.54 min, 90.9/9.1 at 5.74 min, 77.8/21.2 at 8.24 min, 50/50 at 9.54 min, 10/90 at 9.55 min, 10/90 at 10.14 min, 100/0 at 10.15 min; re-equilibrium at 100/0 for 6 min		55°C	700	metabolomics		under embargo
209	ST000336	CH000380	RP	L1	100	2	1.7	Waters	ambiguous/incorrect information	H2O + 0.1% formic acid	ACN + 0.1% formic acid	NA	NA	95/5 at 0 min at 300 µL/min, 80/20 at 3 min, 40/60 at 5 min, 15/85 at 7.5 min, 5/95 at 7.6 min at a flow rate of 600 µL/min, 5/95 at 9 min (600 µL/min), 95/5 at 9.1 min (600 µL/min), 95/5 at 10.5 min (600 µL/min), 95/5 at 10.6 min at 300 µL/min		45°C	300/600	metabolomics		under embargo
210	ST000337	CH000384	RP	L1	100	2.1	1.8	Waters	Waters ACQUITY UPLC HSS T3	H2O + 5 mM ammonium acetate (pH 6)	ACN	NA	NA	100/0 at 0 min at 540 µL/min, 100/0 at 0.76 min, 50/50 at 2.1 min, 10/90 at 2.2 min at 800 µL/min, 10/90 at 3.2 min, 100/0 at 3.3 min at 650 µL/min, 100/0 at 5.3 min, 100/0 at 5.4 min at 540 µL/min		40°C	540/800/650	metabolomics	John Seal	2017-01-17
211	ST000337	CH000382	RP	L1	50	2	1.7	Waters	ambiguous/incorrect information	H2O + 20 mM ammonium carbonate (pH 9.5)	ACN	NA	NA	100/0 at 0 min at 400 µL/min, 80/20 at 1.75 min, 5/95 at 1.85 min at 700 µL/min, 5/95 at 2.35 min, 100/0 at 2.45 min at 750 µL/min, 100/0 at 6.5 min, 100/0 at 6.6 min at 400 µL/min; re-equilibrium at 100/0 for 2.5 min		27°C	400/700/750	metabolomics	John Seal	2017-01-17
212	ST000337	CH000383	RP	L109	50	2.1	3	Thermo Fisher Scientific	Thermo Scientific Hypercarb	H2O + 10 mM ammonium acetate (pH 9.5)	ACN	NA	NA	95/5 at 0 min at 650 µL/min, 91/9 at 1 min, 40/60 at 2 min, 5/95 at 2.1 min at 800 µL/min, 5/95 at 2.7 min, 95/5 at 2.8 min at 700 µL/min, 95/5 at 3.9 min, 95/5 at 4 min at 650 µL/min		30°C	650/800/700	metabolomics	John Seal	2017-01-17
213	ST000337	CH000385	RP	L1	100	2	1.7	Waters	ambiguous/incorrect information	H2O + 0.1% formic acid	ACN + 0.1% formic acid	NA	NA	95/5 at 0 min at 300 µL/min, 80/20 at 3 min, 40/60 at 5 min, 15/85 at 7.5 min, 5/95 at 7.6 min at a flow rate of 600 µL/min, 5/95 at 9 min (600 µL/min), 95/5 at 9.1 min (600 µL/min), 95/5 at 10.5 min (600 µL/min), 95/5 at 10.6 min at 300 µL/min		45°C	300/600	metabolomics	John Seal	2017-01-17
214	ST000337	CH000381	RP	L1	100	2.1	1.7	Waters	Waters AccQTag Ultra RP C18	90% H2O / 10% Tag Eluent A	Tag Eluent B	NA	NA	100/0 at 0 min, 100/0 at 0.54 min, 90.9/9.1 at 5.74 min, 77.8/21.2 at 8.24 min, 50/50 at 9.54 min, 10/90 at 9.55 min, 10/90 at 10.14 min, 100/0 at 10.15 min; re-equilibrium at 100/0 for 6 min		55°C	700	metabolomics	John Seal	2017-01-17
215	ST000339	CH000387	RP	L1	100	2.1	1.7	Waters	Waters ACQUITY UPLC CSH C18	40% H2O / 60% ACN + 10 mM ammonium formate + 10 mM formic acid	10% ACN / 90% iPrOH + 10 mM formic acid + 10 mM ammonium formate	NA	NA	15% B to 99% B in 13 min		65°C	600	lipidomics	Oliver Fiehn	2018-08-16
216	ST000339	CH000388	RP	L1	100	2.1	1.7	Waters	Waters ACQUITY UPLC CSH C18	40% H2O / 60% ACN + 10 mM acetic acid + 10 mM ammonium acetate	10% ACN / 90% iPrOH + 10 mM acetic acid + 10 mM ammonium acetate	NA	NA	15% B to 99% B in 13 min		65°C	600	lipidomics	Maureen Kachman	2018-02-07
217	ST000340	CH000389	HILIC	L68	150	2.1	1.7	Waters	Waters ACQUITY UPLC BEH Amide	NA	NA	NA	NA	100% B to 30% B in 14 min		45°C	400	NA	Oliver Fiehn	2016-12-22
218	ST000341	CH000390	RP	L1	150	2	NA	Phenomenex	Phenomenex Luna C18	H2O + 0.1% acetic acid + 10 mM ammonium acetate	MeOH	NA	NA	92/8 at 0 min, 88/12 at 3.5 min, 88/12 at 4.4 min, 92/8 at 4.5 min		NA	300	metabolomics	Hyung-Ok Lee	2017-01-28
219	ST000342	CH000391	RP	L1	100	2.1	1.7	Waters	Waters ACQUITY UPLC CSH C18	40% H2O / 60% ACN + 10 mM ammonium formate + 10 mM formic acid	10% ACN / 90% iPrOH + 10 mM formic acid + 10 mM ammonium formate	NA	NA	15% B to 99% B in 13 min		65°C	600	lipidomics	Jacob Folz	2019-03-06
220	ST000343	CH000392	RP	L1	100	2.1	1.7	Waters	Waters ACQUITY UPLC CSH C18	40% H2O / 60% ACN + 10 mM ammonium formate + 10 mM formic acid	10% ACN / 90% iPrOH + 10 mM acetic acid + 10 mM ammonium acetate	NA	NA	15% B to 99% B in 13 min		65°C	600	lipidomics	Nichole Reisdorph	2019-05-15
221	ST000343	CH000393	RP	L1	100	2.1	1.7	Waters	Waters ACQUITY UPLC CSH C18	40% H2O / 60% ACN + 10 mM acetic acid + 10 mM ammonium acetate	10% ACN / 90% iPrOH + 10 mM formic acid + 10 mM ammonium formate	NA	NA	15% B to 99% B in 13 min		65°C	600	lipidomics	Bo Burla	2019-03-06
222	ST000344	CH000395	RP	L1	100	2.1	1.7	Waters	Waters ACQUITY UPLC CSH C18	40% H2O / 60% ACN + 10 mM acetic acid + 10 mM ammonium acetate	10% ACN / 90% iPrOH + 10 mM acetic acid + 10 mM ammonium acetate	NA	NA	15% B to 99% B in 13 min		65°C	600	lipidomics	Bo Burla	2019-03-06
223	ST000344	CH000394	RP	L1	100	2.1	1.7	Waters	Waters ACQUITY UPLC CSH C18	40% H2O / 60% ACN + 10 mM ammonium formate + 10 mM formic acid	10% ACN / 90% iPrOH + 10 mM formic acid + 10 mM ammonium formate	NA	NA	15% B to 99% B in 13 min		65°C	600	lipidomics	Dinesh Barupal	2019-04-12
224	ST000346	CH000399	RP	L1	100	2.1	1.7	Waters	Waters ACQUITY UPLC CSH C18	40% H2O / 60% ACN + 10 mM ammonium formate + 10 mM formic acid	10% ACN / 90% iPrOH + 10 mM formic acid + 10 mM ammonium formate	NA	NA	15% B to 99% B in 13 min		65°C	600	lipidomics	Dinesh Barupal	2019-04-12
225	ST000346	CH000398	RP	L1	100	2.1	1.7	Waters	Waters ACQUITY UPLC CSH C18	40% H2O / 60% ACN + 10 mM ammonium formate + 10 mM formic acid	10% ACN / 90% iPrOH + 10 mM formic acid + 10 mM ammonium formate	NA	NA	15% B to 99% B in 13 min		65°C	600	lipidomics	Danning Huang	2019-10-11
226	ST000351	CH000406	RP	L1	100	2	1.7	Waters	ambiguous/incorrect information	H2O + 0.1% formic acid	ACN + 0.1% formic acid	NA	NA	95/5 at 0 min at 300 µL/min, 80/20 at 3 min, 40/60 at 5 min, 15/85 at 7.5 min, 5/95 at 7.6 min at a flow rate of 600 µL/min, 5/95 at 9 min (600 µL/min), 95/5 at 9.1 min (600 µL/min), 95/5 at 10.5 min (600 µL/min), 95/5 at 10.6 min at 300 µL/min		45°C	300/600	metabolomics	Sang-Joon Ahn	2019-01-22
227	ST000351	CH000408	RP	L1	50	2	1.7	Waters	ambiguous/incorrect information	H2O + 20 mM ammonium carbonate (pH 9.5)	ACN	NA	NA	100/0 at 0 min at 400 µL/min, 80/20 at 1.75 min, 5/95 at 1.85 min at 700 µL/min, 5/95 at 2.35 min, 100/0 at 2.45 min at 750 µL/min, 100/0 at 6.5 min, 100/0 at 6.6 min at 400 µL/min; re-equilibrium at 100/0 for 2.5 min		27°C	400/700/750	metabolomics	Sang-Joon Ahn	2019-01-22
228	ST000351	CH000405	RP	L1	100	2.1	1.7	Waters	Waters ACQUITY UPLC BEH C18	H2O + 0.1% formic acid	ACN + 0.1% formic acid	NA	NA	99/1 at 0 min at 0.4 µL/min, 80/20 at 3 min, 70/30 at 5 min, 5/95 at 12.5 min, 5/95 at 12.6 min at 800 µL/min, 5/95 at 14.1 min, 99/1 at 14.2 min, 99/1 at 16 min; re-equilibrium at 99/1 for 0.2 min at 400 µL/min		55°C	400/800	metabolomics	Sang-Joon Ahn	2019-01-22
229	ST000351	CH000407	RP	L109	50	2.1	3	Thermo Fisher Scientific	Thermo Scientific Hypercarb	H2O + 10 mM ammonium acetate (pH 9.5)	ACN	NA	NA	95/5 at 0 min at 650 µL/min, 91/9 at 1 min, 40/60 at 2 min, 5/95 at 2.1 min at 800 µL/min, 5/95 at 2.7 min, 95/5 at 2.8 min at 700 µL/min, 95/5 at 3.9 min, 95/5 at 4 min at 650 µL/min		30°C	650/800/700	metabolomics	Sang-Joon Ahn	2019-01-22
230	ST000351	CH000404	RP	L1	100	2.1	1.7	Waters	Waters AccQTag Ultra RP C18	90% H2O / 10% Tag Eluent A	Tag Eluent B	NA	NA	100/0 at 0 min, 100/0 at 0.54 min, 90.9/9.1 at 5.74 min, 77.8/21.2 at 8.24 min, 50/50 at 9.54 min, 10/90 at 9.55 min, 10/90 at 10.14 min, 100/0 at 10.15 min; re-equilibrium at 100/0 for 6 min		55°C	700	metabolomics	Sang-Joon Ahn	2019-01-22
231	ST000352	CH000409	NA	NA	NA	NA	NA	NA	NA	acidic: H2O + 0.1% formic acid; basic: H2O + 6.5 mM ammonium bicarbonate	acidic: MeOH + 0.1% formic acid; basic: MeOH + 6.5 mM ammonium bicarbonate	NA	NA	NA		NA	NA	metabolomics	Daesung Shin	2016-03-03
232	ST000353	CH000411	RP	L1	100	2.1	2	Advanced Chromatography Technologies	Advanced Chromatography Technologies ACE Excel C18-PFP	H2O + 0.1% formic acid	ACN	NA	NA	100/0 at 0 min, 100/0 at 3 min, 20/80 at 13 min, 20/80 at 16 min, 100/0 at 16.5 min, 100/0 at 16.8 min, increase of flow to 600 µL/min at 16.8 min till 20 min, back to 350 µL/min at 20.5 min		NA	350/600	metabolomics	Nicole Brenda	2017-07-10
233	ST000354	CH000412	RP	L1	100	2.1	1.7	Waters	Waters ACQUITY UPLC CSH C18	40% H2O / 60% ACN + 10 mM ammonium formate + 10 mM formic acid	10% ACN / 90% iPrOH + 10 mM formic acid + 10 mM ammonium formate	NA	NA	15% B to 99% B in 13 min		65°C	600	lipidomics	Alejandro Soto-Gutierrez	2020-01-06
234	ST000354	CH000413	RP	L1	100	2.1	1.7	Waters	Waters ACQUITY UPLC CSH C18	40% H2O / 60% ACN + 10 mM acetic acid + 10 mM ammonium acetate	10% ACN / 90% iPrOH + 10 mM acetic acid + 10 mM ammonium acetate	NA	NA	15% B to 99% B in 13 min		65°C	600	lipidomics	Nichole Reisdorph	2020-07-15
235	ST000355	CH000416	RP	NA	NA	NA	NA	NA	NA	NA	NA	NA	NA	NA		NA	NA	NA	Guoxiang Xie	2016-03-16
236	ST000356	CH000418	RP	NA	NA	NA	NA	NA	NA	NA	NA	NA	NA	NA		NA	NA	NA	Guoxiang Xie	2016-03-21
237	ST000357	CH000420	RP	L1	100	2.1	1.8	Waters	Waters ACQUITY UPLC HSS T3	H2O + 0.1% formic acid	MeOH + 0.1% formic acid	NA	NA	NA		50°C	NA	metabolomics	Susan Sumner	2017-03-03
238	ST000357	CH000419	RP	L1	100	2.1	1.8	Waters	Waters ACQUITY UPLC HSS T3	H2O + 0.1% formic acid	MeOH + 0.1% formic acid	NA	NA	NA		50°C	NA	metabolomics	Susan Sumner	2017-03-03
239	ST000358	CH001016	RP	L1	100	2.1	1.8	Waters	Waters ACQUITY UPLC HSS T3	H2O + 0.1% formic acid	MeOH + 0.1% formic acid	NA	NA	NA		NA	NA	metabolomics	Susan Sumner	2017-03-04
240	ST000359	CH000422	RP	L1	100	2.1	1.8	Waters	Waters ACQUITY UPLC HSS T3	H2O + 0.1% formic acid	MeOH + 0.1% formic acid	NA	NA	NA		NA	400	metabolomics	Susan Sumner	2017-03-03
241	ST000361	CH000424	RP	L1	100	2.1	1.8	Waters	Waters ACQUITY UPLC HSS T3	H2O + 0.1% formic acid	MeOH + 0.1% formic acid	NA	NA	NA		NA	400	metabolomics	Susan Sumner	2017-03-03
242	ST000362	CH000425	RP	L1	NA	NA	NA	Thermo Fisher Scientific	Thermo Scientific BETASIL C18	NA	NA	NA	NA	NA		NA	NA	NA	Sean Jacobson	2016-09-23
243	ST000363	CH000426	RP	L1	100	2.1	1.8	Waters	Waters ACQUITY UPLC HSS T3	H2O + 0.1% formic acid	MeOH + 0.1% formic acid	NA	NA	NA		50°C	NA	metabolomics	Susan Sumner	2017-03-03
244	ST000367	CH000427	NA	NA	NA	NA	NA	NA	NA	NA	NA	NA	NA	NA		NA	NA	NA	Teresa Fan	2016-03-21
245	ST000372	CH000432	RP	L1	50	2.1	1.8	Waters	Waters ACQUITY UPLC HSS T3	H2O + 5 mM ammonium acetate (pH 9.9)	ACN	NA	NA	90/10 at 0 min, 0/100 at 7 min, 0/100 at 11 min, 90/10 at 16 min		NA	230	metabolomics	Maureen Kachman	2016-12-22
246	ST000373	CH000433	HILIC	L8	150	1	3	Phenomenex	Phenomenex Luna NH2	NA	NA	NA	NA	NA		NA	NA	NA	Maureen Kachman	2016-12-22
247	ST000374	CH000434	RP	L1	50	2.1	NA	Waters	Waters ACQUITY UPLC BEH Shield RP18	NA	NA	NA	NA	NA		NA	NA	NA	Maureen Kachman	2016-12-22
248	ST000375	CH000435	HILIC	L8	150	1	3	Phenomenex	Phenomenex Luna NH2	H2O + 5 mM ammonium acetate (pH 9.9)	ACN	NA	NA	20/80 at 0 min at 75 µL/min, 100/0 at 15 min, 100/0 at 20 min, 20/80 at 20.1 min, 20/80 at 25 min, 20/80 at 30 min at 90 µL/min, 20/80 at 34.9 min (90 µL/min), 20/80 at 34.99 min at 75 µL/min		NA	75/90	metabolomics	Maureen Kachman	2016-12-22
249	ST000376	CH000436	Other	NA	NA	NA	NA	MicroSolv Technology Corp.	MicroSolv Technology Corp. Cogent Diamond Hydride	NA	NA	NA	NA	NA		NA	NA	NA	Maureen Kachman	2016-12-22
250	ST000377	CH000437	Other	NA	NA	NA	NA	MicroSolv Technology Corp.	MicroSolv Technology Corp. Cogent Diamond Hydride	NA	NA	NA	NA	NA		NA	NA	NA	Maureen Kachman	2016-12-22
251	ST000378	CH000438	RP	L1	50	2.1	1.8	Waters	Waters ACQUITY UPLC HSS T3	NA	NA	NA	NA	NA		NA	NA	NA	Maureen Kachman	2016-12-22
252	ST000380	CH000440	HILIC	L68	150	2.1	1.7	Waters	Waters ACQUITY UPLC BEH Amide	H2O + 10 mM ammonium formate + 0.125% formic acid (pH 3)	H2O + 10 mM ammonium formate + 0.125% formic acid (pH 3)	NA	NA	100% B to 30% B in 14 min		45°C	400	metabolomics	Oliver Fiehn	2016-04-25
253	ST000382	CH000442	RP	L1	100	2.1	1.7	Waters	Waters ACQUITY UPLC BEH C18	95% H2O / 5% ACN + 0.1% acetic acid	ACN + 0.1% acetic acid	NA	NA	0% B to 99% B in 15 min		65°C	500	metabolomics	Oliver Fiehn	2016-04-25
254	ST000387	CH000448	RP	L1	100	2.1	1.7	Waters	Waters ACQUITY UPLC CSH C18	95% H2O / 5% ACN + 0.1% acetic acid	ACN + 0.1% acetic acid	NA	NA	15% B to 99% B in 13 min		65°C	600	metabolomics	Oliver Fiehn	2016-04-29
255	ST000387	CH000447	RP	L1	100	2.1	1.7	Waters	Waters ACQUITY UPLC CSH C18	40% H2O / 60% ACN + 10 mM ammonium formate + 10 mM formic acid	10% ACN / 90% iPrOH + 10 mM formic acid + 10 mM ammonium formate	NA	NA	15% B to 99% B in 13 min		65°C	600	lipidomics	Nichole Reisdorph	2020-07-15
256	ST000388	CH000449	HILIC	L3	150	2.1	1.7	Waters	Waters ACQUITY UPLC BEH HILIC	H2O + 4 mM acetic acid + 6 mM ammonium acetate	10% H2O / 90% ACN + 4 mM acetic acid + 6 mM ammonium acetate	NA	NA	100% B to 45% B in 14 min		45°C	400	metabolomics	Oliver Fiehn	2016-05-01
257	ST000391	CH000452	HILIC	L3	150	2.1	1.7	Waters	Waters ACQUITY UPLC BEH HILIC	H2O + 4 mM acetic acid + 6 mM ammonium acetate	10% H2O / 90% ACN + 4 mM acetic acid + 6 mM ammonium acetate	NA	NA	100% B to 45% B in 20 min		45°C	400	metabolomics	Oliver Fiehn	2016-06-18
258	ST000394	CH000455	RP	L1	100	2.1	1.7	Waters	Waters ACQUITY UPLC CSH C18	40% H2O / 60% ACN + 10 mM ammonium formate + 10 mM formic acid	10% ACN / 90% iPrOH + 10 mM acetic acid + 10 mM ammonium acetate	NA	NA	15% B to 99% B in 13 min		65°C	600	lipidomics	Casey Chamberlain	2019-10-11
259	ST000394	CH000456	RP	L1	100	2.1	1.7	Waters	Waters ACQUITY UPLC CSH C18	40% H2O / 60% ACN + 10 mM acetic acid + 10 mM ammonium acetate	10% ACN / 90% iPrOH + 10 mM formic acid + 10 mM ammonium formate	NA	NA	15% B to 99% B in 13 min		65°C	600	lipidomics	Nichole Reisdorph	2019-10-11
260	ST000399	CH000462	HILIC	L68	150	2.1	1.7	Waters	Waters ACQUITY UPLC BEH Amide	H2O + 10 mM ammonium formate + 0.125% formic acid (pH 3)	5% H2O / 95% ACN + 10 mM ammonium formate + 0.125% formic acid (pH 3)	NA	NA	100% B to 30% B in 14 min		45°C	400	metabolomics	Oliver Fiehn	2016-06-18
261	ST000399	CH000461	HILIC	L68	150	2.1	1.7	Waters	Waters ACQUITY UPLC BEH Amide	H2O + 10 mM ammonium formate + 0.125% formic acid (pH 3)	H2O + 10 mM ammonium formate + 0.125% formic acid (pH 3)	NA	NA	100% B to 30% B in 14 min		45°C	400	metabolomics	Oliver Fiehn	2016-06-18
262	ST000400	CH001288	RP	L1	100	2.1	1.7	Waters	Waters ACQUITY UPLC BEH C18	95% H2O / 5% ACN + 0.1% acetic acid	ACN + 0.1% acetic acid	NA	NA	0% B to 99% B in 15 min		65°C	500	metabolomics	Oliver Fiehn	2016-05-13
263	ST000403	CH000467	HILIC	L122	NA	NA	NA	Merck	Merck SeQuant ZIC-pHILIC	H2O + 20 mM ammonium carbonate	ACN	NA	NA	linear gradient -time, %B as follows: 0min- 80%, 15min- 50%, 18min- 5%, 21min- 5%, 24min- 80%, 32min- 80%.		25°C	300	metabolomics	Darren Creek	2016-05-20
264	ST000405	CH000469	RP	L1	100	3	3.5	Agilent Technologies	Agilent ZORBAX Eclipse XDB-C18	H2O + 0.2% formic acid	ACN + 0.2% formic acid	NA	NA	NA		50°C	500	metabolomics	Jason Burgess	2017-05-27
265	ST000413	CH000472	RP	L1	100	2.1	1.7	Waters	Waters ACQUITY UPLC CSH C18	40% H2O / 60% ACN + 10 mM acetic acid + 10 mM ammonium acetate	10% ACN / 90% iPrOH + 10 mM acetic acid + 10 mM ammonium acetate	NA	NA	15% B to 99% B in 13 min		65°C	600	lipidomics	Maureen Kachman	2019-12-18
266	ST000413	CH000471	RP	L1	100	2.1	1.7	Waters	Waters ACQUITY UPLC CSH C18	40% H2O / 60% ACN + 10 mM ammonium formate + 10 mM formic acid	10% ACN / 90% iPrOH + 10 mM formic acid + 10 mM ammonium formate	NA	NA	15% B to 99% B in 13 min		65°C	600	lipidomics	Maureen Kachman	2019-12-18
267	ST000414	CH000473	HILIC	L122	NA	NA	NA	Merck	Merck SeQuant ZIC-pHILIC	H2O + 20 mM ammonium carbonate	ACN	NA	NA	linear gradient -time, %B as follows: 0min- 80%, 15min- 50%, 18min- 5%, 21min- 5%, 24min- 80%, 32min- 80%.		25°C	300	metabolomics	Darren Creek	2017-07-10
268	ST000421	CH000481	RP	NA	150	2.1	1.8	Waters	ambiguous/incorrect information	99% H2O / 1% ACN + 5 mM ammonium acetate + 0.1% formic acid	5% H2O / 95% ACN + 0.1% formic acid	NA	NA	0 min, 0% B; 1 min, 0% B; 3 min, 5% B; 13.0 min, 100% B; 16 min, 100% B; 16.5 min, 0% B; and 20 min, 0% B		50°C	400	metabolomics	Sreekumaran Nair	2016-09-23
269	ST000421	CH000480	HILIC	NA	150	2.1	1.7	Waters	ambiguous/incorrect information	NA	NA	NA	NA	NA		50°C	400	NA	Sreekumaran Nair	2016-09-23
270	ST000422	CH000482	HILIC	NA	150	2.1	1.7	Waters	ambiguous/incorrect information	NA	NA	NA	NA	NA		50°C	400	NA	Sreekumaran Nair	2016-09-23
271	ST000422	CH000483	RP	NA	150	2.1	1.8	Waters	ambiguous/incorrect information	99% H2O / 1% ACN + 5 mM ammonium acetate + 0.1% formic acid	5% H2O / 95% ACN + 0.1% formic acid	NA	NA	0 min, 0% B; 1 min, 0% B; 3 min, 5% B; 13.0 min, 100% B; 16 min, 100% B; 16.5 min, 0% B; and 20 min, 0% B		50°C	400	metabolomics	Sreekumaran Nair	2016-09-23
272	ST000423	CH000484	RP	L1	100	2.1	1.7	Waters	Waters ACQUITY UPLC CSH C18	40% H2O / 60% ACN + 10 mM ammonium formate + 10 mM formic acid	10% ACN / 90% iPrOH + 10 mM formic acid + 10 mM ammonium formate	NA	NA	15% B to 99% B in 13 min		65°C	600	lipidomics	Cheryl Walker	2020-03-11
273	ST000423	CH000485	RP	L1	100	2.1	1.7	Waters	Waters ACQUITY UPLC CSH C18	40% H2O / 60% ACN + 10 mM acetic acid + 10 mM ammonium acetate	10% ACN / 90% iPrOH + 10 mM acetic acid + 10 mM ammonium acetate	NA	NA	NA		65°C	600	lipidomics	Cheryl Walker	2020-03-11
274	ST000424	CH000486	RP	L1	100	2.1	2	Advanced Chromatography Technologies	Advanced Chromatography Technologies ACE Excel C18-PFP	NA	NA	NA	NA	NA		NA	NA	NA	John Seal	2017-10-03
275	ST000432	CH000494	RP	L1	150	2.1	1.7	Waters	Waters ACQUITY UPLC BEH C18	99% H2O / 1% ACN + 0.1% formic acid	ACN	NA	NA	99.9%A to 98%B	ambiguous/incorrect information	43°C	400	metabolomics	Sreekumaran Nair	2016-09-23
276	ST000433	CH000495	NA	NA	NA	NA	NA	NA	NA	NA	NA	NA	NA	NA		NA	NA	NA	Michelle Mielke	2016-09-23
277	ST000434	CH000496	RP	L1	150	2.1	2.7	Merck	Merck Supelco Ascentis Express C18	20% H2O / 80% ACN + 0.5 mM ammonium acetate	1% H2O / 99% ACN + 0.5 mM ammonium acetate	NA	NA	0–8 min isocratic at 55% B, 8–8.5 min 55⇒95% B, 8.5–10 min isocratic at 95% B, 10–10.5 min 95⇒55% B, and 10.5–12 min isocratic at 55% B		NA	400	metabolomics	Sreekumaran Nair	2016-09-23
278	ST000435	CH000497	RP	L1	150	2.1	1.7	Waters	Waters ACQUITY UPLC BEH C18	99% H2O / 1% ACN + 0.1% formic acid	ACN	NA	NA	99.9%A to 98%B	ambiguous/incorrect information	43°C	400	metabolomics	Sreekumaran Nair	2016-09-23
279	ST000441	CH000501	RP	L1	100	2	2.5	Phenomenex	Phenomenex Synergi Hydro-RP	NA	NA	NA	NA	NA		NA	NA	NA	Manuel Llinás	2016-12-22
280	ST000445	CH000504	RP	L1	100	2.1	1.8	Waters	Waters ACQUITY UPLC HSS T3	40% H2O / 60% ACN + 10 mM ammonium acetate	10% ACN / 90% iPrOH	NA	NA	from 50% to 100% solvent B between 0.5 to 4.5 minutes, returning to the initial composition of 50% B in 4.6 minutes, kept to 5.0 minutes		55°C	500	lipidomics	Cheryl Walker	2020-03-11
281	ST000446	CH000505	RP	L1	100	2.1	2	Advanced Chromatography Technologies	Advanced Chromatography Technologies ACE Excel C18-PFP	H2O + 0.1% formic acid	ACN	NA	NA	100/0 at 0 min, 100/0 at 3 min, 20/80 at 13 min, 20/80 at 16 min, 100/0 at 16.5 min, 100/0 at 16.8 min, increase of flow to 600 µL/min at 16.8 min till 20 min, back to 350 µL/min at 20.5 min		NA	350/600	metabolomics	Dimitris Kallifidas	2017-10-03
282	ST000449	CH000509	NA	NA	NA	NA	NA	None	NA	NA	NA	NA	NA	NA		NA	NA	NA	Hang Li	2016-09-23
283	ST000450	CH000510	HILIC	NA	250	2	NA	Shodex	column unkown	95% H2O / 5% ACN + 20 mM ammonium carbonate + and 38 mM ammonium hydroxide (pH 9.75)	ACN	NA	NA	0-3.5 min: 95%B, 3.6-8 min: 85% B, 8.1-13 min: 75% B, 13.5–35 min: 0% B, 36–46 min: 95% B, 46.1 min: end.		25°C	200	metabolomics	Robert Naviaux	2016-12-22
284	ST000453	CH000513	RP	L1	100	2.1	1.8	Waters	Waters ACQUITY UPLC HSS T3	H2O + 0.1% formic acid	MeOH + 0.1% formic acid	NA	NA	NA		50°C	400	metabolomics	Susan Sumner	2017-10-03
285	ST000456	CH000514	RP	L1	100	3	3.5	Agilent Technologies	Agilent ZORBAX Eclipse XDB-C18	NA	NA	NA	NA	NA		50°C	NA	NA	Susan Sumner	2017-10-03
286	ST000457	CH000515	RP	L1	100	3	3.5	Agilent Technologies	Agilent ZORBAX Eclipse XDB-C18	NA	NA	NA	NA	NA		NA	NA	NA	Susan Sumner	2017-10-03
287	ST000458	CH000516	RP	L1	100	2	1.7	Waters	ambiguous/incorrect information	90% H2O / 10% Tag Eluent A	Tag Eluent B	NA	NA	100/0 at 0 min, 100/0 at 0.54 min, 90.9/9.1 at 5.74 min, 77.8/21.2 at 8.24 min, 50/50 at 9.54 min, 10/90 at 9.55 min, 10/90 at 10.14 min, 100/0 at 10.15 min; re-equilibrium at 100/0 for 6 min		55°C	700	metabolomics	Mario Fernandez	2020-07-08
288	ST000459	CH000517	RP	L1	100	2	1.7	Waters	ambiguous/incorrect information	90% H2O / 10% Tag Eluent A	Tag Eluent B	NA	NA	100/0 at 0 min, 100/0 at 0.54 min, 90.9/9.1 at 5.74 min, 77.8/21.2 at 8.24 min, 50/50 at 9.54 min, 10/90 at 9.55 min, 10/90 at 10.14 min, 100/0 at 10.15 min; re-equilibrium at 100/0 for 6 min		55°C	700	metabolomics	Mario Fernandez	2020-07-08
289	ST000460	CH000518	RP	L1	100	2	1.7	Waters	ambiguous/incorrect information	90% H2O / 10% Tag Eluent A	Tag Eluent B	NA	NA	100/0 at 0 min, 100/0 at 0.54 min, 90.9/9.1 at 5.74 min, 77.8/21.2 at 8.24 min, 50/50 at 9.54 min, 10/90 at 9.55 min, 10/90 at 10.14 min, 100/0 at 10.15 min; re-equilibrium at 100/0 for 6 min		55°C	700	metabolomics	Mario Fernandez	2020-07-08
290	ST000461	CH000519	RP	L1	100	2	1.7	Waters	ambiguous/incorrect information	90% H2O / 10% Tag Eluent A	Tag Eluent B	NA	NA	100/0 at 0 min, 100/0 at 0.54 min, 90.9/9.1 at 5.74 min, 77.8/21.2 at 8.24 min, 50/50 at 9.54 min, 10/90 at 9.55 min, 10/90 at 10.14 min, 100/0 at 10.15 min; re-equilibrium at 100/0 for 6 min		55°C	700	metabolomics	Mario Fernandez	2020-07-08
291	ST000465	CH000520	HILIC	L8	NA	NA	NA	Phenomenex	Phenomenex Luna NH2	ambiguous/incorrect information	ACN	NA	NA	0 min—95% B, 4 min—B, 19 min—2% B, 22 min—2% B, 23 min—95% B, 28 min—end.		25°C	300	metabolomics	Aysa Batova	2016-12-22
292	ST000466	CH000521	RP	L1	100	2	1.7	Waters	ambiguous/incorrect information	90% H2O / 10% Tag Eluent A	Tag Eluent B	NA	NA	100/0 at 0 min, 100/0 at 0.54 min, 90.9/9.1 at 5.74 min, 77.8/21.2 at 8.24 min, 50/50 at 9.54 min, 10/90 at 9.55 min, 10/90 at 10.14 min, 100/0 at 10.15 min; re-equilibrium at 100/0 for 6 min		55°C	700	metabolomics	Emily Hardin	2017-10-03
293	ST000466	CH000522	RP	L1	100	2	1.7	Waters	ambiguous/incorrect information	H2O + 0.1% formic acid	ACN + 0.1% formic acid	NA	NA	95/5 at 0 min at 300 µL/min, 80/20 at 3 min, 40/60 at 5 min, 15/85 at 7.5 min, 5/95 at 7.6 min at a flow rate of 600 µL/min, 5/95 at 9 min (600 µL/min), 95/5 at 9.1 min (600 µL/min), 95/5 at 10.5 min (600 µL/min), 95/5 at 10.6 min at 300 µL/min		45°C	300/600	metabolomics	Emily Hardin	2017-10-03
294	ST000467	CH000523	RP	L1	100	2.1	1.8	Waters	Waters ACQUITY UPLC HSS T3	NA	NA	NA	NA	NA		NA	NA	NA	Susan Sumner	2017-10-03
295	ST000468	CH000524	RP	L109	50	2.1	3	Thermo Fisher Scientific	Thermo Scientific Hypercarb	H2O + 10 mM ammonium acetate (pH 9.5)	ACN	NA	NA	95/5 at 0 min at 650 µL/min, 91/9 at 1 min, 40/60 at 2 min, 5/95 at 2.1 min at 800 µL/min, 5/95 at 2.7 min, 95/5 at 2.8 min at 700 µL/min, 95/5 at 3.9 min, 95/5 at 4 min at 650 µL/min		30°C	650/800/700	metabolomics	Jessica Kajfasz	2017-10-03
296	ST000469	CH000525	RP	L109	50	2.1	3	Thermo Fisher Scientific	Thermo Scientific Hypercarb	H2O + 10 mM ammonium acetate (pH 9.5)	ACN	NA	NA	95/5 at 0 min at 650 µL/min, 91/9 at 1 min, 40/60 at 2 min, 5/95 at 2.1 min at 800 µL/min, 5/95 at 2.7 min, 95/5 at 2.8 min at 700 µL/min, 95/5 at 3.9 min, 95/5 at 4 min at 650 µL/min		30°C	650/800/700	metabolomics	Jessica Kajfasz	2017-10-03
297	ST000469	CH000526	RP	L1	100	2.1	1.8	Waters	Waters ACQUITY UPLC HSS T3	H2O + 5 mM ammonium acetate (pH 6)	ACN	NA	NA	100/0 at 0 min at 540 µL/min, 100/0 at 0.76 min, 50/50 at 2.1 min, 10/90 at 2.2 min at 800 µL/min, 10/90 at 3.2 min, 100/0 at 3.3 min at 650 µL/min, 100/0 at 5.3 min, 100/0 at 5.4 min at 540 µL/min		40°C	540/800/650	metabolomics	Jessica Kajfasz	2017-10-03
298	ST000471	CH001291	HILIC	L8	100	2	3	Phenomenex	Phenomenex Luna NH2	H2O + 5 mM ammonium acetate (pH 9.9)	ACN	NA	NA	30% eluent A to 99% eluent A in 8 min, followed by isocratic elution at 99% eluent A until 14 min. A conditioning cycle of 6 min with the initial proportions of eluents A and B was performed prior to the next analysis.		20°C	250	metabolomics	Rainer Bischoff	2016-10-10
299	ST000472	CH001292	HILIC	L8	100	2	3	Phenomenex	Phenomenex Luna NH2	H2O + 5 mM ammonium acetate (pH 9.9)	ACN	NA	NA	30% eluent A to 99% eluent A in 8 min, followed by isocratic elution at 99% eluent A until 14 min. A conditioning cycle of 6 min with the initial proportions of eluents A and B was performed prior to the next analysis.		20°C	250	metabolomics	Rainer Bischoff	2016-10-10
300	ST000473	CH000530	HILIC	L8	100	2	3	Phenomenex	Phenomenex Luna NH2	H2O + 5 mM ammonium acetate (pH 9.9)	ACN	NA	NA	30% eluent A to 99% eluent A in 8 min, followed by isocratic elution at 99% eluent A until 14 min. A conditioning cycle of 6 min with the initial proportions of eluents A and B was performed prior to the next analysis.		20°C	250	metabolomics	Rainer Bischoff	2018-04-10
301	ST000474	CH000531	RP	L1	100	2	1.7	Waters	ambiguous/incorrect information	H2O + 0.1% formic acid	ACN + 0.1% formic acid	NA	NA	95/5 at 0 min at 300 µL/min, 80/20 at 3 min, 40/60 at 5 min, 15/85 at 7.5 min, 5/95 at 7.6 min at a flow rate of 600 µL/min, 5/95 at 9 min (600 µL/min), 95/5 at 9.1 min (600 µL/min), 95/5 at 10.5 min (600 µL/min), 95/5 at 10.6 min at 300 µL/min		45°C	300/600	metabolomics	David Wald	2017-10-03
302	ST000475	CH000532	RP	L1	100	2.1	2	Advanced Chromatography Technologies	Advanced Chromatography Technologies ACE Excel C18-PFP	NA	NA	NA	NA	NA		NA	NA	NA	David Wald	2017-10-03
303	ST000476	CH000533	RP	L1	100	2.1	1.7	Waters	Waters ACQUITY UPLC CSH C18	NA	NA	NA	NA	NA		NA	NA	NA	Susan Sumner	2017-10-03
304	ST000477	CH000534	NA	NA	NA	NA	NA	none	NA	NA	NA	NA	NA	NA		NA	NA	NA	Jaapna Dhillon	2016-12-22
305	ST000483	CH000537	RP	L1	150	2	1.7	Waters	ambiguous/incorrect information	99% H2O / 1% ACN + 0.1% formic acid	ACN	NA	NA	99.9%A to 98%B	ambiguous/incorrect information	43°C	400	metabolomics	Sreekumaran Nair	2016-12-22
306	ST000484	CH000538	RP	L1	150	2	1.7	Waters	ambiguous/incorrect information	99% H2O / 1% ACN + 0.1% formic acid	ACN	NA	NA	99.9%A to 98%B	ambiguous/incorrect information	43°C	400	metabolomics	Sreekumaran Nair	2016-11-20
307	ST000488	CH000540	HILIC	NA	150	2.1	5	Altma	column unkown	NA	NA	NA	NA	NA		NA	NA	NA	Victoria Pak	2018-10-10
308	ST000489	CH000541	RP	L7	150	2	1.7	Waters	ambiguous/incorrect information	NA	NA	NA	NA	NA		NA	NA	NA	Victoria Pak	2018-10-10
309	ST000490	CH000542	RP	L1	150	2.1	1.7	Waters	Waters ACQUITY UPLC BEH C18	NA	NA	NA	NA	NA		NA	NA	NA	Victoria Pak	2018-10-10
310	ST000491	CH000543	RP	L1	150	2.1	1.7	Waters	Waters ACQUITY UPLC BEH C18	NA	NA	NA	NA	NA		NA	NA	NA	Victoria Pak	2018-10-10
311	ST000492	CH000544	HILIC	NA	150	4.6	2.7	AMT	ambiguous/incorrect information	NA	NA	NA	NA	NA		NA	NA	NA	Victoria Pak	2018-10-10
312	ST000494	CH000546	RP	L1	150	2.1	1.7	Waters	Waters ACQUITY UPLC BEH C18	NA	NA	NA	NA	NA		NA	NA	NA	Daniel Frigo	2018-10-10
313	ST000497	CH000549	RP	L1	100	2.1	1.7	Waters	Waters ACQUITY UPLC BEH C18	NA	NA	NA	NA	NA		NA	NA	NA	Rong Lei	2017-11-20
314	ST000498	CH000551	RP	L1	100	2	1.7	Waters	ambiguous/incorrect information	H2O + 0.1% formic acid	ACN + 0.1% formic acid	NA	NA	95/5 at 0 min at 300 µL/min, 80/20 at 3 min, 40/60 at 5 min, 15/85 at 7.5 min, 5/95 at 7.6 min at a flow rate of 600 µL/min, 5/95 at 9 min (600 µL/min), 95/5 at 9.1 min (600 µL/min), 95/5 at 10.5 min (600 µL/min), 95/5 at 10.6 min at 300 µL/min		45°C	300/600	metabolomics	Daniel Downes	2017-11-20
315	ST000499	CH000552	RP	L109	50	2.1	3	Thermo Fisher Scientific	Thermo Scientific Hypercarb	H2O + 10 mM ammonium acetate (pH 9.5)	ACN	NA	NA	95/5 at 0 min at 650 µL/min, 91/9 at 1 min, 40/60 at 2 min, 5/95 at 2.1 min at 800 µL/min, 5/95 at 2.7 min, 95/5 at 2.8 min at 700 µL/min, 95/5 at 3.9 min, 95/5 at 4 min at 650 µL/min		30°C	650/800/700	metabolomics	Michela Deleidi	2017-11-20
316	ST000505	CH000554	RP	L1	150	2.1	1.7	Waters	Waters ACQUITY UPLC BEH C18	NA	NA	NA	NA	NA		NA	NA	NA	Daniel Frigo	2018-10-10
317	ST000508	CH000558	RP	L1	NA	NA	NA	Waters	ambiguous/incorrect information	acidic: H2O + 0.1% formic acid; basic: H2O + 6.5 mM ammonium bicarbonate	acidic: MeOH + 0.1% formic acid; basic: MeOH + 6.5 mM ammonium bicarbonate	NA	NA	NA		NA	NA	metabolomics	Karsten Suhre	2017-01-14
318	ST000509	CH000559	RP	L1	NA	NA	NA	Phenomenex	Phenomenex Kinetex XB-C18	NA	NA	NA	NA	NA		NA	NA	NA	Travis Nemkov	2017-01-30
319	ST000510	CH000560	RP	L1	NA	NA	NA	Phenomenex	Phenomenex Kinetex XB-C18	NA	NA	NA	NA	NA		NA	NA	NA	Travis Nemkov	2017-01-30
320	ST000511	CH000561	RP	L1	150	2.1	1.7	Waters	Waters ACQUITY UPLC BEH C18	NA	NA	NA	NA	NA		NA	NA	NA	Brian O'Neill	2018-12-11
321	ST000514	CH000564	RP	L1	150	2.1	1.7	Waters	Waters ACQUITY UPLC BEH C18	NA	NA	NA	NA	NA		NA	NA	NA	Brian O'Neill	2018-12-11
322	ST000515	CH000565	RP	NA	NA	NA	NA	Higgins	ambiguous/incorrect information	H2O + 2% formic acid	ACN	NA	NA	A%: 0-10mins = 5%; B%: 0-2mins = 35%, 2-7mins = gradient to 95%, 7-10mins = 95%; C%: 0-2mins = 60%, 2-7mins = gradient to 0%, 7-10mins = 0%	strange notation	30°C	350/400	metabolomics	Mary Galinski	2017-07-10
323	ST000516	CH000566	RP	L1	150	2.1	1.7	Waters	Waters ACQUITY UPLC BEH C18	NA	NA	NA	NA	NA		NA	NA	NA	Brian O'Neill	2018-12-11
324	ST000517	CH000567	RP	L7	150	2	1.7	Waters	ambiguous/incorrect information	NA	NA	NA	NA	NA		NA	NA	NA	Brian O'Neill	2018-12-11
325	ST000518	CH000568	RP	L7	150	2	1.7	Waters	ambiguous/incorrect information	NA	NA	NA	NA	NA		NA	NA	NA	Brian O'Neill	2018-12-11
326	ST000519	CH000569	RP	L7	150	2	1.7	Waters	ambiguous/incorrect information	NA	NA	NA	NA	NA		NA	NA	NA	Brian O'Neill	2018-12-11
327	ST000521	CH000571	RP	L1	150	2.1	1.7	Waters	Waters ACQUITY UPLC BEH C18	NA	NA	NA	NA	NA		NA	NA	NA	Brian O'Neill	2018-12-11
328	ST000522	CH000572	RP	L1	150	2	1.7	Waters	ambiguous/incorrect information	95% H2O / 5% ACN + 0.1% formic acid	5% H2O / 95% ACN＋0.1% formic acid	NA	NA	100% acetonitrile	ambiguous/incorrect information	NA	400	metabolomics	LaiFang Zhou	2018-12-11
329	ST000524	CH000577	RP	L1	150	2.1	1.7	Waters	Waters ACQUITY UPLC BEH C18	NA	NA	NA	NA	NA		NA	NA	NA	Douglas Seals	2018-12-11
330	ST000525	CH000578	RP	L1	150	2.1	1.7	Waters	Waters ACQUITY UPLC BEH C18	NA	NA	NA	NA	NA		NA	NA	NA	Douglas Seals	2018-12-11
331	ST000526	CH000579	HILIC	NA	150	4.6	2.7	AMT	ambiguous/incorrect information	NA	NA	NA	NA	NA		NA	NA	NA	Douglas Seals	2018-12-11
332	ST000527	CH000580	RP	L7	150	2	1.7	Waters	ambiguous/incorrect information	NA	NA	NA	NA	NA		NA	NA	NA	Douglas Seals	2018-12-11
333	ST000528	CH000581	RP	L1	100	2.1	1.7	Waters	Waters ACQUITY UPLC CSH C18	60% H2O / 40% ACN + 10 mM ammonium formate + 0.1% formic acid	10% ACN / 90% iPrOH + 10 mM ammonium formate + 0.1% formic acid	NA	NA	NA		50°C	250	lipidomics	Cheryl Walker	2020-03-11
334	ST000529	CH000582	RP	L1	100	2.1	1.8	Waters	Waters ACQUITY UPLC HSS T3	H2O + 0.1% formic acid	MeOH + 0.1% formic acid	NA	NA	NA		50°C	400	metabolomics	Susan Sumner	2018-02-07
335	ST000530	CH001295	RP	L1	100	2.1	1.7	Waters	Waters ACQUITY UPLC CSH C18	60% H2O / 40% ACN + 10 mM ammonium formate + 0.1% formic acid	10% ACN / 90% iPrOH + 10 mM ammonium formate + 0.1% formic acid	NA	NA	NA		50°C	250	lipidomics	Cheryl Walker	2020-03-11
336	ST000539	CH000585	HILIC	L122	NA	NA	NA	Merck	Merck SeQuant ZIC-pHILIC	H2O + 20 mM ammonium carbonate	ACN	NA	NA	linear gradient -time, %B as follows: 0min- 80%, 15min- 50%, 18min- 5%, 21min- 5%, 24min- 80%, 32min- 80%.		25°C	300	metabolomics	Darren Creek	2017-07-10
337	ST000540	CH000586	HILIC	L68	150	2.1	1.7	Waters	Waters ACQUITY UPLC BEH Amide	NA	NA	NA	NA	NA		NA	NA	NA	Susan Sumner	2018-02-07
338	ST000541	CH000587	RP	L1	100	2.1	2	Advanced Chromatography Technologies	Advanced Chromatography Technologies ACE Excel C18-PFP	H2O + 0.1% formic acid	ACN	NA	NA	100/0 at 0 min, 100/0 at 3 min, 20/80 at 13 min, 20/80 at 16 min, 100/0 at 16.5 min, 100/0 at 16.8 min, increase of flow to 600 µL/min at 16.8 min till 20 min, back to 350 µL/min at 20.5 min		NA	350/600	metabolomics	Allison O'Kell	2018-04-10
339	ST000542	CH000588	RP	L1	150	2.1	2.7	Merck	Merck Supelco Ascentis Express C18	99% H2O / 1% ACN + 0.1% formic acid	ACN + 0.1% formic acid	NA	NA	20-70% B from 0-5.75 min, 70-95% B from 5.75-6.75 min, 95% B from 6.75-8.75 min, 95-5% B from 8.75-9.75 min, and 5% B from 9.75-13.95 min		room temperature	200	metabolomics	Sreekumaran Nair	2017-07-10
340	ST000543	CH000589	RP	L1	50	2.1	1.8	Agilent Technologies	Agilent ZORBAX Extend-C18	99% H2O / 1% ACN + 0.1% formic acid	1% H2O / 99% ACN + 0.1% formic acid	NA	NA	0-6 min: 5-20% B; 6-10 min: 20-95% B; 10-12 min: 95% B; 12-13 min: 95-5% B, at a flow rate of 0.3 mL min−1		NA	NA	metabolomics	Sreekumaran Nair	2017-07-10
341	ST000546	CH000595	HILIC	L122	NA	NA	NA	Merck	Merck SeQuant ZIC-pHILIC	H2O + 20 mM ammonium carbonate	ACN	NA	NA	linear gradient -time, %B as follows: 0min- 80%, 15min- 50%, 18min- 5%, 21min- 5%, 24min- 80%, 32min- 80%.		25°C	300	metabolomics	Darren Creek	2017-07-10
342	ST000547	CH000596	RP	L1	150	2.1	1.7	Waters	Waters ACQUITY UPLC BEH C18	H2O + 0.1% formic acid	ACN + 0.1% formic acid	NA	NA	NA		45°C	400	metabolomics	Geraint Rogers	2018-02-07
343	ST000549	CH000598	HILIC	L68	150	2.1	1.7	Waters	Waters ACQUITY UPLC BEH Amide	NA	NA	NA	NA	NA		NA	NA	NA	Brian O'Neill	2019-03-06
344	ST000549	CH000599	RP	L1	150	2.1	1.8	Waters	Waters ACQUITY UPLC HSS C18	NA	NA	NA	NA	NA		NA	NA	NA	Brian O'Neill	2019-03-06
345	ST000551	CH000601	HILIC	L68	150	2.1	1.7	Waters	Waters ACQUITY UPLC BEH Amide	NA	NA	NA	NA	NA		NA	NA	NA	Brian O'Neill	2019-03-06
346	ST000551	CH000602	RP	L1	150	2.1	1.8	Waters	Waters ACQUITY UPLC HSS C18	NA	NA	NA	NA	NA		NA	NA	NA	Brian O'Neill	2019-03-06
347	ST000552	CH000603	RP	L1	100	2.1	2	Advanced Chromatography Technologies	Advanced Chromatography Technologies ACE Excel C18-PFP	H2O + 0.1% formic acid	ACN	NA	NA	100/0 at 0 min, 100/0 at 3 min, 20/80 at 13 min, 20/80 at 16 min, 100/0 at 16.5 min, 100/0 at 16.8 min, increase of flow to 600 µL/min at 16.8 min till 20 min, back to 350 µL/min at 20.5 min		NA	350/600	metabolomics	Stacy Voils	2018-02-07
348	ST000554	CH000606	RP	NA	NA	NA	NA	None	NA	NA	NA	NA	NA	NA		NA	NA	NA	Yildirim Dogan	2018-02-07
349	ST000555	CH000607	RP	L1	100	2.1	2	Advanced Chromatography Technologies	Advanced Chromatography Technologies ACE Excel C18-PFP	H2O + 0.1% formic acid	ACN	NA	NA	100/0 at 0 min, 100/0 at 3 min, 20/80 at 13 min, 20/80 at 16 min, 100/0 at 16.5 min, 100/0 at 16.8 min, increase of flow to 600 µL/min at 16.8 min till 20 min, back to 350 µL/min at 20.5 min		NA	350/600	metabolomics	Daniel Bownes	2018-02-07
350	ST000556	CH000608	RP	L1	100	2.1	2	Advanced Chromatography Technologies	Advanced Chromatography Technologies ACE Excel C18-PFP	NA	NA	NA	NA	NA		NA	NA	NA	Chris Martyniuk	2018-02-07
351	ST000558	CH000610	HILIC	L68	150	2.1	1.7	Waters	Waters ACQUITY UPLC BEH Amide	NA	NA	NA	NA	NA		NA	NA	NA	Susan Sumner	2018-04-10
352	ST000559	CH000611	HILIC	L68	150	2.1	1.7	Waters	Waters ACQUITY UPLC BEH Amide	NA	NA	NA	NA	NA		NA	NA	NA	Susan Sumner	2018-04-10
353	ST000560	CH000612	HILIC	L68	150	2.1	1.7	Waters	Waters ACQUITY UPLC BEH Amide	NA	NA	NA	NA	NA		NA	NA	NA	Susan Sumner	2018-04-10
354	ST000562	CH000614	RP	L1	50	2.1	3	Waters	Waters XBridge BEH C18	NA	NA	NA	NA	NA		NA	NA	NA	Maureen Kachman	2017-07-10
355	ST000564	CH000616	RP	L1	100	2.1	2	Advanced Chromatography Technologies	Advanced Chromatography Technologies ACE Excel C18-PFP	NA	NA	NA	NA	NA		NA	NA	NA	Jon Stewart	2017-07-10
356	ST000566	CH000618	RP	L1	150	2.1	1.8	Waters	Waters ACQUITY UPLC HSS C18	NA	NA	NA	NA	NA		NA	NA	NA	Douglas Seals	2019-03-06
357	ST000567	CH000619	HILIC	L68	150	2.1	1.7	Waters	Waters ACQUITY UPLC BEH Amide	NA	NA	NA	NA	NA		NA	NA	NA	Douglas Seals	2019-03-06
358	ST000568	CH000621	RP	L1	100	2	1.7	Waters	ambiguous/incorrect information	NA	NA	NA	NA	linear gradient of 1-20% B over 0-1 min, 20-70% B over 1-3 min, 70-85% B over 3-8 min, 85-100% B over 8-9 min, the fluent was held at 100% B for 1 min		NA	400	NA	Yinan Zhang	2017-07-10
359	ST000571	CH000624	RP	L1	100	2.1	2	Advanced Chromatography Technologies	Advanced Chromatography Technologies ACE Excel C18-PFP	H2O + 0.1% formic acid	ACN	NA	NA	100/0 at 0 min, 100/0 at 3 min, 20/80 at 13 min, 20/80 at 16 min, 100/0 at 16.5 min, 100/0 at 16.8 min, increase of flow to 600 µL/min at 16.8 min till 20 min, back to 350 µL/min at 20.5 min		NA	350/600	metabolomics	James Moss	2018-02-07
360	ST000572	CH000625	RP	L1	100	2.1	2	Advanced Chromatography Technologies	Advanced Chromatography Technologies ACE Excel C18-PFP	H2O + 0.1% formic acid	ACN	NA	NA	100/0 at 0 min, 100/0 at 3 min, 20/80 at 13 min, 20/80 at 16 min, 100/0 at 16.5 min, 100/0 at 16.8 min, increase of flow to 600 µL/min at 16.8 min till 20 min, back to 350 µL/min at 20.5 min		NA	350/600	metabolomics	Jamie Foster	2019-01-22
361	ST000578	CH000631	RP	NA	100	2.1	2.6	Thermo Fisher Scientific	ambiguous/incorrect information	H2O	ACN	NA	NA	A: 0-2mins = 90%, 2-7mins = gradient to 0%, 7-10mins = 0%. B: 0-2mins = 5%, 2-7mins = gradient to 95%, 7-10mins = 95%. C: 0-10mins = 5%	strange notation	30°C	350	metabolomics	Mary Galinski	2017-07-10
362	ST000578	CH000632	Other	NA	NA	NA	NA	Thermo Fisher Scientific	ambiguous/incorrect information	H2O	ACN	NA	NA	A: 0-2mins = 10%, 2-7mins = gradient to 80%, 7-10mins = 80%. B: 0-2mins = 80%, 2-7mins = gradient to 10%, 7-10mins = 10%. C: 0-10mins = 10%	strange notation	30°C	350	metabolomics	Mary Galinski	2017-07-10
363	ST000579	CH000633	RP	NA	NA	NA	NA	None	NA	NA	NA	NA	NA	NA		NA	NA	NA	Sanjoy Bhattacharya	2019-05-15
364	ST000580	CH000634	NA	NA	NA	NA	NA	None	NA	NA	NA	NA	NA	NA		NA	NA	NA	Sanjoy Bhattacharya	2019-05-15
365	ST000581	CH000635	NA	NA	NA	NA	NA	None	NA	NA	NA	NA	NA	NA		NA	NA	NA	Sanjoy Bhattacharya	2019-05-15
366	ST000582	CH000636	RP	NA	NA	NA	NA	None	NA	NA	NA	NA	NA	NA		NA	NA	NA	Sanjoy Bhattacharya	2019-03-06
367	ST000583	CH000637	RP	L1	100	2.1	2	Advanced Chromatography Technologies	Advanced Chromatography Technologies ACE Excel C18-PFP	H2O + 0.1% formic acid	ACN	NA	NA	100/0 at 0 min, 100/0 at 3 min, 20/80 at 13 min, 20/80 at 16 min, 100/0 at 16.5 min, 100/0 at 16.8 min, increase of flow to 600 µL/min at 16.8 min till 20 min, back to 350 µL/min at 20.5 min		NA	350/600	metabolomics	Marcelle Nascimento	2018-02-07
368	ST000584	CH000639	RP	L1	150	2.1	1.8	Waters	Waters ACQUITY UPLC HSS C18	NA	NA	NA	NA	NA		NA	NA	NA	Xiaolei Xu	2019-05-15
369	ST000584	CH000638	HILIC	L68	150	2.1	1.7	Waters	Waters ACQUITY UPLC BEH Amide	NA	NA	NA	NA	NA		NA	NA	NA	Xiaolei Xu	2019-05-15
370	ST000585	CH000640	RP	L1	100	2.1	1.8	Waters	Waters ACQUITY UPLC HSS T3	H2O + 0.1% formic acid	ACN + 0.1% formic acid	NA	NA	NA		35°C	NA	metabolomics	Fernanda Cordeiro	2017-07-10
371	ST000591	CH000643	HILIC	L122	100	2.1	3.5	Merck	ambiguous/incorrect information	H2O + 5 mM ammonium acetate (pH = 4)	10% H2O / 90% ACN + 0.1% formic acid	NA	NA	87% B for 5 minutes, decreased to 55% over 8 minutes and held for 4 minutes before returning to 87% over 3 minute		30°C	300	metabolomics	Justin Renaud	2017-10-25
372	ST000592	CH000645	RP	NA	NA	NA	NA	Higgins	ambiguous/incorrect information	H2O + 2% formic acid	ACN	NA	NA	A%: 0-10mins = 5%; B%: 0-2mins = 35%, 2-7mins = gradient to 95%, 7-10mins = 95%; C%: 0-2mins = 60%, 2-7mins = gradient to 0%, 7-10mins = 0%	strange notation	30°C	350	metabolomics	Mary Galinski	2017-07-10
373	ST000592	CH000644	RP	NA	100	2.1	7	Thermo Fisher Scientific	column unkown	H2O + 2% formic acid	ACN	NA	NA	A%: 0-2mins = 5%, 2-7mins = gradient to 50%, 7-10mins = 50%; B%: 0-10mins = 50%; C%: 0-2mins = 45%, 2-7mins = gradient to 0%, 7-10mins = 0%	strange notation	30°C	350	metabolomics	Mary Galinski	2017-07-10
374	ST000593	CH000646	RP	L1	150	2.1	1.7	Waters	Waters ACQUITY UPLC BEH C18	H2O + 0.1% acetic acid	90% ACN / 10% iPrOH	NA	NA	NA		60°C	250	metabolomics	John Newman	2017-10-03
375	ST000594	CH000647	RP	L1	150	2.1	1.7	Waters	Waters ACQUITY UPLC BEH C18	H2O + 0.1% acetic acid	90% ACN / 10% iPrOH	NA	NA	NA		60°C	250	metabolomics	John Newman	2017-07-10
376	ST000597	CH000652	RP	L1	150	2.1	1.7	Waters	Waters ACQUITY UPLC BEH C18	NA	NA	NA	NA	NA		NA	NA	NA	John Newman	2017-07-10
377	ST000598	CH000653	RP	L1	150	2.1	1.7	Waters	Waters ACQUITY UPLC BEH C18	NA	NA	NA	NA	NA		NA	NA	NA	John Newman	2017-07-10
378	ST000599	CH000654	RP	L1	100	2.1	2.6	Thermo Fisher Scientific	Thermo Scientific Accucore C18	H2O	ACN	NA	NA	A: 0-2mins = 80%, 2-7mins = gradient to 0%, 7-10mins = 0%. B: 0-2mins = 15%, 2-7mins = gradient to 95%, 7-10mins = 95%. C: 0-10mins = 5%	strange notation	30°C	350	metabolomics	Mary Galinski	2017-07-10
379	ST000601	CH000656	RP	L1	100	2.1	1.8	Agilent Technologies	Agilent ZORBAX RRHD 300SB-C18	H2O + 0.1% formic acid	4% H2O / 36% ACN / 60% iPrOH + 0.1% formic acid	NA	NA	0.2 minutes 100% B, 2-2.1 minutes 100-90% B, 2.1-8.6 minutes 90-50% B, 8.6-8.7 minutes		20°C	600	lipidomics	Cheryl Walker	2020-03-11
380	ST000601	CH000657	HILIC	L3	50	2.1	2.6	Phenomenex	Phenomenex Kinetex HILIC	ambiguous/incorrect information	ambiguous/incorrect information	NA	NA	0-0.5 minutes 30-70% B, 0.5-7.42 minutes 70-100% B, 7.42-9.9 minutes 100% B, 9.9-10.0 minutes 100-30% B, followed by column re-equilibration		60°C	600	metabolomics	Nichole Reisdorph	2018-10-10
381	ST000604	CH000661	RP	L1	100	2.1	1.7	Waters	Waters ACQUITY UPLC CSH C18	ambiguous/incorrect information	10% ACN / 90% iPrOH + 10 mM acetic acid + 10 mM ammonium acetate	NA	NA	15% B to 99% B in 13 min		65°C	600	lipidomics	Andrew Patt	2020-07-07
382	ST000604	CH000660	RP	L1	100	2.1	1.7	Waters	Waters ACQUITY UPLC CSH C18	40% H2O / 60% ACN + 10 mM ammonium formate + 10 mM formic acid	10% ACN / 90% iPrOH + 10 mM formic acid + 10 mM ammonium formate	NA	NA	15% B to 99% B in 13 min		65°C	600	lipidomics	Andrew Patt	2020-07-07
383	ST000608	CH000663	RP	L1	150	1	1.8	Waters	Waters ACQUITY UPLC HSS T3	NA	NA	NA	NA	NA		NA	NA	NA	Erin Baker	2017-07-10
384	ST000611	CH000667	Other	L10	100	3	1.8	Agilent Technologies	Agilent ZORBAX RRHD 300SB-CN	NA	NA	NA	NA	NA		NA	NA	NA	Arun Sreekumar	2019-07-17
385	ST000614	CH000670	HILIC	L68	100	4.6	3.5	Waters	Waters XBridge BEH Amide	NA	NA	NA	NA	NA		NA	NA	NA	Nagireddy Putluri	2018-12-11
386	ST000614	CH000671	HILIC	L8	150	2.1	3	Phenomenex	ambiguous/incorrect information	NA	NA	NA	NA	NA		NA	NA	NA	Nagireddy Putluri	2018-12-11
387	ST000617	CH000674	HILIC	NA	250	2	NA	Shodex	column unkown	95% H2O / 5% ACN + 20 mM ammonium carbonate + 38 mM ammonium hydroxide (pH 9.8)	ACN	NA	NA	0-3.5 min: 95%B, 3.6-8 min: 85% B, 8.1-13 min: 75% B, 13.5–35 min: 0% B, 36–46 min: 95% B, 46.1 min: end.		25°C	200	metabolomics	Robert Naviaux	2017-06-17
388	ST000618	CH000675	RP	L1	100	2.1	1.8	Waters	Waters ACQUITY UPLC HSS T3	H2O + 0.1% formic acid	ACN + 0.1% formic acid	NA	NA	80% of A and 20% of B, during 1 minute. Next, the gradient was linearly changed for 50% of A and 50% of B, during the next minute. In the sequence, the gradient was changed for 35% of A and 65% of B during 2 minutes. The gradient was then inverted, considering 20% of A and 80% of B, during 3 minutes. For the next 10 minutes, the gradient was 3% of A and 97% of B		35°C	500	metabolomics	Fernanda Cordeiro	2017-11-20
389	ST000621	CH000678	RP	L1	100	2.1	5	Advanced Chromatography Technologies	Advanced Chromatography Technologies ACE C18-300	H2O + 0.1% formic acid	MeOH + 0.1% formic acid	NA	NA	NA		NA	100	metabolomics	Nishikant Wase	2019-01-22
390	ST000625	CH000682	RP	L96	100	2.1	1.8	Agilent Technologies	Agilent ZORBAX SB-Aq	H2O + 0.1% formic acid	10% H2O / 90% ACN + 0.1% formic acid	NA	NA	0-3 minutes 2% B, 3-5 minutes 2-40% B, 5-20 minutes 40-100% B, 20-30 minutes 100% B, 30-30.01 100-2% B, 30.01-40 minutes 2% B		NA	300	metabolomics	Nichole Reisdorph	2018-12-11
391	ST000626	CH000683	RP	L1	100	2.1	1.8	Agilent Technologies	Agilent ZORBAX SB-C18	H2O + 0.1% formic acid	4% H2O / 36% ACN / 60% iPrOH + 0.1% formic acid	NA	NA	0-0.5 minutes 30-70% B, 0.5-7.42 minutes 70-100% B, 7.42-9.9 minutes 100% B, 9.9-10.0 minutes 100-30% B, 10-14.6 minutes 30% B for the positive mode injections. For negative mode the following eluant profile was used: 0-1 minutes 30-70% B, 1-7.92 minutes 70-100% B, 7.92-10.4 minutes 100% B, 10.4-10.5 minutes 100-30% B, 10.5-15.1 minutes 30% B		NA	700	lipidomics	Oliver Fiehn	2014-07-23
392	ST000627	CH000684	RP	L1	100	2.1	1.8	Agilent Technologies	Agilent ZORBAX RRHD SB-C21	H2O + 0.1% formic acid	4% H2O / 36% ACN / 60% iPrOH + 0.1% formic acid	NA	NA	0-0.5 minutes 30-70% B, 0.5-7.42 minutes 70-100% B, 7.42-9.9 minutes 100% B, 9.9-10.0 minutes 100-30% B, 10-14.6 minutes 30% B for the positive mode injections. For negative mode the following eluant profile was used: 0-1 minutes 30-70% B, 1-7.92 minutes 70-100% B, 7.92-10.4 minutes 100% B, 10.4-10.5 minutes 100-30% B, 10.5-15.1 minutes 30% B		NA	700	lipidomics	Oliver Fiehn	2014-07-24
393	ST000629	CH000686	RP	L1	150	2.1	1.7	Waters	Waters ACQUITY UPLC BEH C18	NA	NA	NA	NA	NA		NA	NA	NA	Mingyu Liang	2019-07-17
394	ST000630	CH000687	RP	L1	150	2.1	1.7	Waters	Waters ACQUITY UPLC BEH C18	NA	NA	NA	NA	NA		NA	NA	NA	Mingyu Liang	2019-07-17
395	ST000632	CH000689	RP	L1	150	2.1	1.7	Waters	Waters ACQUITY UPLC BEH C18	NA	NA	NA	NA	NA		NA	NA	NA	Mingyu Liang	2019-07-17
396	ST000633	CH000690	RP	L1	150	2.1	1.7	Waters	Waters ACQUITY UPLC BEH C18	NA	NA	NA	NA	NA		NA	NA	NA	Mingyu Liang	2019-07-17
397	ST000635	CH000692	RP	L1	150	2.1	1.7	Waters	Waters ACQUITY UPLC BEH C18	NA	NA	NA	NA	NA		NA	NA	NA	Mingyu Liang	2019-07-17
398	ST000636	CH000693	RP	L1	150	2.1	1.7	Waters	Waters ACQUITY UPLC BEH C18	NA	NA	NA	NA	NA		NA	NA	NA	Mingyu Liang	2019-07-17
399	ST000638	CH000695	RP	L1	150	2.1	1.7	Waters	Waters ACQUITY UPLC BEH C18	NA	NA	NA	NA	NA		NA	NA	NA	Mingyu Liang	2019-07-17
400	ST000639	CH000696	RP	L1	150	2.1	1.7	Waters	Waters ACQUITY UPLC BEH C18	NA	NA	NA	NA	NA		NA	NA	NA	Mingyu Liang	2019-07-17
401	ST000641	CH000698	RP	L1	150	2.1	1.7	Waters	Waters ACQUITY UPLC BEH C18	NA	NA	NA	NA	NA		NA	NA	NA	Kevin Short	2020-06-26
402	ST000642	CH000699	RP	L1	150	2.1	1.7	Waters	Waters ACQUITY UPLC BEH C18	NA	NA	NA	NA	NA		NA	NA	NA	Sophia Lunt	2019-07-17
403	ST000643	CH000700	RP	L1	150	2.1	1.7	Waters	Waters ACQUITY UPLC BEH C18	NA	NA	NA	NA	NA		NA	NA	NA	Sophia Lunt	2019-07-17
404	ST000644	CH000701	RP	L7	150	2	1.7	Waters	ambiguous/incorrect information	NA	NA	NA	NA	NA		NA	NA	NA	Sophia Lunt	2019-07-17
405	ST000645	CH000702	RP	L1	150	2.1	1.7	Waters	Waters ACQUITY UPLC BEH C18	NA	NA	NA	NA	NA		NA	NA	NA	Gail Thomas	2019-07-17
406	ST000647	CH000704	RP	L1	150	2.1	1.7	Waters	Waters ACQUITY UPLC BEH C18	NA	NA	NA	NA	NA		NA	NA	NA	Gail Thomas	2019-07-17
407	ST000648	CH000705	RP	L1	150	2.1	1.7	Waters	Waters ACQUITY UPLC BEH C18	NA	NA	NA	NA	NA		NA	NA	NA	Gail Thomas	2019-07-17
408	ST000649	CH000706	RP	L1	150	2.1	1.7	Waters	Waters ACQUITY UPLC BEH C18	NA	NA	NA	NA	NA		NA	NA	NA	Gail Thomas	2019-07-17
409	ST000651	CH000708	HILIC	L68	150	2.1	1.7	Waters	Waters ACQUITY UPLC BEH Amide	NA	NA	NA	NA	NA		NA	NA	NA	Gail Thomas	2019-07-17
410	ST000651	CH000709	RP	L1	150	2.1	1.8	Waters	Waters ACQUITY UPLC HSS C18	NA	NA	NA	NA	NA		NA	NA	NA	Gail Thomas	2019-07-17
411	ST000652	CH000710	HILIC	L68	150	2.1	1.7	Waters	Waters ACQUITY UPLC BEH Amide	NA	NA	NA	NA	NA		NA	NA	NA	Gail Thomas	2019-07-17
412	ST000652	CH000711	RP	L1	150	2.1	1.8	Waters	Waters ACQUITY UPLC HSS C18	NA	NA	NA	NA	NA		NA	NA	NA	Gail Thomas	2019-07-17
413	ST000653	CH000712	HILIC	L68	150	2.1	1.7	Waters	Waters ACQUITY UPLC BEH Amide	NA	NA	NA	NA	NA		NA	NA	NA	Gail Thomas	2019-07-17
414	ST000653	CH000713	RP	L1	150	2.1	1.8	Waters	Waters ACQUITY UPLC HSS C18	NA	NA	NA	NA	NA		NA	NA	NA	Gail Thomas	2019-07-17
415	ST000654	CH000715	RP	L1	150	2.1	1.8	Waters	Waters ACQUITY UPLC HSS C18	NA	NA	NA	NA	NA		NA	NA	NA	Gail Thomas	2019-07-17
416	ST000654	CH000714	HILIC	L68	150	2.1	1.7	Waters	Waters ACQUITY UPLC BEH Amide	NA	NA	NA	NA	NA		NA	NA	NA	Gail Thomas	2019-07-17
417	ST000655	CH000716	RP	L1	100	2.1	1.7	Waters	Waters ACQUITY UPLC CSH C18	40% H2O / 60% ACN + 10 mM acetic acid + 10 mM ammonium acetate	10% ACN / 90% iPrOH + 10 mM formic acid + 10 mM ammonium formate	NA	NA	15% B to 99% B		65°C	NA	lipidomics	Oliver Fiehn	2014-07-26
418	ST000655	CH000717	RP	L1	100	2.1	1.7	Waters	Waters ACQUITY UPLC CSH C18	40% H2O / 60% ACN + 10 mM ammonium formate + 10 mM formic acid	10% ACN / 90% iPrOH + 10 mM acetic acid + 10 mM ammonium acetate	NA	NA	15% B to 99% B		65°C	NA	lipidomics	Oliver Fiehn	2014-07-25
419	ST000656	CH000718	RP	L1	100	2.1	1.7	Waters	Waters ACQUITY UPLC CSH C18	40% H2O / 60% ACN + 10 mM ammonium formate + 10 mM formic acid	10% ACN / 90% iPrOH + 10 mM acetic acid + 10 mM ammonium acetate	NA	NA	15% B to 99% B in 13 min		65°C	600	lipidomics	Oliver Fiehn	2014-09-18
420	ST000656	CH000719	RP	L1	100	2.1	1.7	Waters	Waters ACQUITY UPLC CSH C18	40% H2O / 60% ACN + 10 mM acetic acid + 10 mM ammonium acetate	10% ACN / 90% iPrOH + 10 mM formic acid + 10 mM ammonium formate	NA	NA	15% B to 99% B in 13 min		65°C	600	lipidomics	Rainey Patterson	2016-06-18
421	ST000657	CH000720	HILIC	L3	100	2.1	2.6	Thermo Fisher Scientific	Thermo Scientific Accucore HILIC	H2O + 0.1% acetic acid	NA	NA	NA	A: H2O, B: acetonitrile (ACN), C: 2% formic acid in H20. Flow: 0-2min, 10%A-80%B-10%C; 2-7min, 80%A-10%B-10%C; 7-10min, 80%A-10%B-10%C.		30°C	600	metabolomics	Shuzhao Li, Luiz Gardinassi	2018-07-17
422	ST000659	CH000722	RP	L1	100	2	1.7	Waters	ambiguous/incorrect information	H2O + 0.1% acetic acid	90% ACN / 10% iPrOH	NA	NA	75/25 at 0 min, 60/40 at 1 min, 58/42 at 2.5 min, 50/50 at 4.5 min, 35/65 at 10.5 min, 25/75 at 12.5 min, 20/80 at 13.25 min, 15/85 at 17.25 min, 5/95 at 18.25 min, 0/100 at 18.75 min, 0/100 at 19 min, 75/25 at 19.1 min, 75/25 at 20 min		60°C	600	metabolomics	John Newman	2017-10-03
423	ST000661	CH000724	RP	L1	50	2.1	1.8	Waters	Waters ACQUITY UPLC HSS T3	60% H2O / 40% ACN + 10 mM ammonium acetate	5% H2O / 10% ACN / 85% iPrOH + 10 mM ammonium acetate	NA	NA	NA		55°C	400	lipidomics	Cancide Ulmer	2016-12-22
424	ST000662	CH000725	RP	L1	50	2.1	1.8	Waters	Waters ACQUITY UPLC HSS T3	60% H2O / 40% ACN + 10 mM ammonium acetate	5% H2O / 10% ACN / 85% iPrOH + 10 mM ammonium acetate	NA	NA	NA		55°C	400	lipidomics	Rainey Patterson	2017-07-10
425	ST000663	CH000726	RP	L1	50	2.1	1.8	Waters	Waters ACQUITY UPLC HSS T3	60% H2O / 40% ACN + 10 mM ammonium acetate	5% H2O / 10% ACN / 85% iPrOH + 10 mM ammonium acetate	NA	NA	NA		55°C	400	lipidomics	Laurence Morel	2016-01-18
426	ST000664	CH000727	RP	L1	50	2.1	1.8	Waters	Waters ACQUITY UPLC HSS T3	60% H2O / 40% ACN + 10 mM ammonium acetate	5% H2O / 10% ACN / 85% iPrOH + 10 mM ammonium acetate	NA	NA	NA		55°C	400	lipidomics	Oliver Fiehn	2016-01-27
427	ST000665	CH000728	RP	L1	50	2.1	1.8	Waters	Waters ACQUITY UPLC HSS T3	60% H2O / 40% ACN + 10 mM ammonium acetate	5% H2O / 10% ACN / 85% iPrOH + 10 mM ammonium acetate	NA	NA	NA		55°C	400	lipidomics	Oliver Fiehn	2016-01-27
428	ST000666	CH000729	RP	L1	50	2.1	1.8	Waters	Waters ACQUITY UPLC HSS T3	60% H2O / 40% ACN + 10 mM ammonium acetate	5% H2O / 10% ACN / 85% iPrOH + 10 mM ammonium acetate	NA	NA	NA		55°C	400	lipidomics	Oliver Fiehn	2016-01-27
429	ST000667	CH000730	RP	L1	50	2.1	1.8	Waters	Waters ACQUITY UPLC HSS T3	60% H2O / 40% ACN + 10 mM ammonium acetate	5% H2O / 10% ACN / 85% iPrOH + 10 mM ammonium acetate	NA	NA	NA		55°C	400	lipidomics	Oliver Fiehn	2016-01-27
430	ST000668	CH000731	RP	L1	50	2.1	1.8	Waters	Waters ACQUITY UPLC HSS T3	60% H2O / 40% ACN + 10 mM ammonium acetate	5% H2O / 10% ACN / 85% iPrOH + 10 mM ammonium acetate	NA	NA	NA		55°C	400	lipidomics	Oliver Fiehn	2016-01-27
431	ST000669	CH000732	RP	L1	50	2.1	1.8	Waters	Waters ACQUITY UPLC HSS T3	60% H2O / 40% ACN + 10 mM ammonium acetate	5% H2O / 10% ACN / 85% iPrOH + 10 mM ammonium acetate	NA	NA	NA		55°C	400	lipidomics	Oliver Fiehn	2016-01-27
432	ST000670	CH000733	RP	L1	50	2.1	1.8	Waters	Waters ACQUITY UPLC HSS T3	60% H2O / 40% ACN + 10 mM ammonium acetate	5% H2O / 10% ACN / 85% iPrOH + 10 mM ammonium acetate	NA	NA	NA		55°C	400	lipidomics	Oliver Fiehn	2016-01-27
433	ST000671	CH000734	RP	L1	50	2.1	1.8	Waters	Waters ACQUITY UPLC HSS T3	60% H2O / 40% ACN + 10 mM ammonium acetate	5% H2O / 10% ACN / 85% iPrOH + 10 mM ammonium acetate	NA	NA	NA		55°C	400	lipidomics	Oliver Fiehn	2016-01-27
434	ST000672	CH000735	RP	L1	50	2.1	1.8	Waters	Waters ACQUITY UPLC HSS T3	60% H2O / 40% ACN + 10 mM ammonium acetate	5% H2O / 10% ACN / 85% iPrOH + 10 mM ammonium acetate	NA	NA	NA		55°C	400	lipidomics	Oliver Fiehn	2016-01-27
435	ST000673	CH000736	RP	L1	50	2.1	1.8	Waters	Waters ACQUITY UPLC HSS T3	60% H2O / 40% ACN + 10 mM ammonium acetate	5% H2O / 10% ACN / 85% iPrOH + 10 mM ammonium acetate	NA	NA	NA		55°C	400	lipidomics	Oliver Fiehn	2016-01-27
436	ST000674	CH000737	RP	L1	50	2.1	1.8	Waters	Waters ACQUITY UPLC HSS T3	60% H2O / 40% ACN + 10 mM ammonium acetate	5% H2O / 10% ACN / 85% iPrOH + 10 mM ammonium acetate	NA	NA	NA		55°C	400	lipidomics	Oliver Fiehn	2016-01-27
437	ST000675	CH000738	RP	L1	50	2.1	1.8	Waters	Waters ACQUITY UPLC HSS T3	60% H2O / 40% ACN + 10 mM ammonium acetate	5% H2O / 10% ACN / 85% iPrOH + 10 mM ammonium acetate	NA	NA	NA		55°C	400	lipidomics	Oliver Fiehn	2016-01-27
438	ST000676	CH000739	RP	L1	50	2.1	1.8	Waters	Waters ACQUITY UPLC HSS T3	60% H2O / 40% ACN + 10 mM ammonium acetate	5% H2O / 10% ACN / 85% iPrOH + 10 mM ammonium acetate	NA	NA	NA		55°C	400	lipidomics	Oliver Fiehn	2016-01-27
439	ST000677	CH000740	RP	L1	50	2.1	1.8	Waters	Waters ACQUITY UPLC HSS T3	60% H2O / 40% ACN + 10 mM ammonium acetate	5% H2O / 10% ACN / 85% iPrOH + 10 mM ammonium acetate	NA	NA	NA		55°C	400	lipidomics	Oliver Fiehn	2016-03-03
440	ST000678	CH000741	RP	L1	50	2.1	1.8	Waters	Waters ACQUITY UPLC HSS T3	60% H2O / 40% ACN + 10 mM ammonium acetate	5% H2O / 10% ACN / 85% iPrOH + 10 mM ammonium acetate	NA	NA	NA		55°C	400	lipidomics	Livia Da Costa	2016-09-23
441	ST000679	CH000742	RP	L1	50	2.1	1.8	Waters	Waters ACQUITY UPLC HSS T3	60% H2O / 40% ACN + 10 mM ammonium acetate	5% H2O / 10% ACN / 85% iPrOH + 10 mM ammonium acetate	NA	NA	NA		55°C	400	lipidomics	Susan Sumner	2018-02-07
442	ST000680	CH000743	RP	L1	50	2.1	1.8	Waters	Waters ACQUITY UPLC HSS T3	60% H2O / 40% ACN + 10 mM ammonium acetate	5% H2O / 10% ACN / 85% iPrOH + 10 mM ammonium acetate	NA	NA	NA		55°C	400	lipidomics	Susan Sumner	2018-02-07
443	ST000681	CH000744	RP	L1	50	2.1	1.8	Waters	Waters ACQUITY UPLC HSS T3	60% H2O / 40% ACN + 10 mM ammonium acetate	5% H2O / 10% ACN / 85% iPrOH + 10 mM ammonium acetate	NA	NA	NA		55°C	400	lipidomics	Nichole Reisdorph	2018-12-11
444	ST000682	CH000745	RP	L1	50	2.1	1.8	Waters	Waters ACQUITY UPLC HSS T3	60% H2O / 40% ACN + 10 mM ammonium acetate	5% H2O / 10% ACN / 85% iPrOH + 10 mM ammonium acetate	NA	NA	NA		55°C	400	lipidomics	Nichole Reisdorph	2018-12-11
445	ST000683	CH000746	RP	L1	50	2.1	1.8	Waters	Waters ACQUITY UPLC HSS T3	60% H2O / 40% ACN + 10 mM ammonium acetate	5% H2O / 10% ACN / 85% iPrOH + 10 mM ammonium acetate	NA	NA	NA		55°C	400	lipidomics	Oliver Fiehn	2017-07-01
446	ST000684	CH000747	RP	L1	50	2.1	1.8	Waters	Waters ACQUITY UPLC HSS T3	60% H2O / 40% ACN + 10 mM ammonium acetate	5% H2O / 10% ACN / 85% iPrOH + 10 mM ammonium acetate	NA	NA	NA		55°C	400	lipidomics	Oliver Fiehn	2017-07-01
447	ST000685	CH000748	RP	L1	50	2.1	1.8	Waters	Waters ACQUITY UPLC HSS T3	60% H2O / 40% ACN + 10 mM ammonium acetate	5% H2O / 10% ACN / 85% iPrOH + 10 mM ammonium acetate	NA	NA	NA		55°C	400	lipidomics	Maureen Kachman	2018-02-07
448	ST000686	CH000749	RP	L1	50	2.1	1.8	Waters	Waters ACQUITY UPLC HSS T3	60% H2O / 40% ACN + 10 mM ammonium acetate	5% H2O / 10% ACN / 85% iPrOH + 10 mM ammonium acetate	NA	NA	NA		55°C	400	lipidomics	Maureen Kachman	2017-12-06
449	ST000687	CH000750	HILIC	L8	150	1	3	Phenomenex	Phenomenex Luna NH2	H2O + 5 mM ammonium acetate (pH 9.9)	ACN	NA	NA	20/80 at 0 min, 100/0 at 15 min, 100/0 at 20 min, 20/80 at 35 min		NA	75	metabolomics	Maureen Kachman	2017-12-06
450	ST000688	CH000751	RP	L1	50	2.1	1.8	Waters	Waters ACQUITY UPLC HSS T3	60% H2O / 40% ACN + 10 mM ammonium acetate	5% H2O / 10% ACN / 85% iPrOH + 10 mM ammonium acetate	NA	NA	NA		55°C	400	lipidomics	Maureen Kachman	2017-12-06
451	ST000689	CH000752	RP	L1	50	2.1	1.8	Waters	Waters ACQUITY UPLC HSS T3	NA	NA	NA	NA	NA		NA	NA	NA	Maureen Kachman	2017-12-06
452	ST000690	CH000753	RP	L1	50	2.1	1.8	Waters	Waters ACQUITY UPLC HSS T3	NA	NA	NA	NA	NA		NA	NA	NA	Maureen Kachman	2017-12-06
453	ST000691	CH000754	RP	L1	50	2.1	1.8	Waters	Waters ACQUITY UPLC HSS T3	NA	NA	NA	NA	NA		NA	NA	NA	Maureen Kachman	2017-12-06
454	ST000692	CH000755	RP	L1	50	2.1	1.8	Waters	Waters ACQUITY UPLC HSS T3	NA	NA	NA	NA	NA		NA	NA	NA	Maureen Kachman	2017-12-06
455	ST000693	CH000756	RP	L1	50	2.1	1.8	Waters	Waters ACQUITY UPLC HSS T3	NA	NA	NA	NA	NA		NA	NA	NA	Maureen Kachman	2017-12-06
456	ST000694	CH000757	RP	L1	50	2.1	1.8	Waters	Waters ACQUITY UPLC HSS T3	NA	NA	NA	NA	NA		NA	NA	NA	Maureen Kachman	2017-12-06
457	ST000695	CH000759	RP	L1	50	2.1	1.8	Waters	Waters ACQUITY UPLC HSS T3	NA	NA	NA	NA	NA		NA	NA	NA	Maureen Kachman	2017-12-06
458	ST000695	CH000758	RP	L1	50	2.1	1.8	Waters	Waters ACQUITY UPLC HSS T3	NA	NA	NA	NA	NA		NA	NA	NA	Maureen Kachman	2017-12-06
459	ST000696	CH000760	RP	L1	50	2.1	1.8	Waters	Waters ACQUITY UPLC HSS T3	NA	NA	NA	NA	NA		NA	NA	NA	Maureen Kachman	2017-12-06
460	ST000697	CH000761	RP	L1	50	2.1	1.8	Waters	Waters ACQUITY UPLC HSS T3	NA	NA	NA	NA	NA		NA	NA	NA	Maureen Kachman	2017-12-06
461	ST000698	CH000762	RP	L1	50	2.1	1.8	Waters	Waters ACQUITY UPLC HSS T3	NA	NA	NA	NA	NA		NA	NA	NA	Maureen Kachman	2017-12-06
462	ST000699	CH000763	RP	L1	50	2.1	1.8	Waters	Waters ACQUITY UPLC HSS T3	60% H2O / 40% ACN + 10 mM ammonium acetate	5% H2O / 10% ACN / 85% iPrOH + 10 mM ammonium acetate	NA	NA	NA		55°C	400	lipidomics	Maureen Kachman	2017-12-06
463	ST000701	CH000766	RP	L1	50	2.1	1.8	Waters	Waters ACQUITY UPLC HSS T3	NA	NA	NA	NA	NA		NA	NA	NA	Maureen Kachman	2017-12-06
464	ST000702	CH000767	RP	L1	50	2.1	1.8	Waters	Waters ACQUITY UPLC HSS T3	NA	NA	NA	NA	NA		NA	NA	NA	Maureen Kachman	2017-12-06
465	ST000705	CH000770	RP	L1	50	2.1	1.8	Waters	Waters ACQUITY UPLC HSS T3	NA	NA	NA	NA	NA		NA	NA	NA	Maureen Kachman	2017-12-06
466	ST000708	CH000773	RP	L1	50	2.1	1.8	Waters	Waters ACQUITY UPLC HSS T3	NA	NA	NA	NA	NA		NA	NA	NA	Maureen Kachman	2017-12-06
467	ST000708	CH000774	RP	L1	50	2.1	1.8	Waters	Waters ACQUITY UPLC HSS T3	NA	NA	NA	NA	NA		NA	NA	NA	Maureen Kachman	2017-12-06
468	ST000711	CH000780	RP	L1	50	2.1	1.8	Waters	Waters ACQUITY UPLC HSS T3	NA	NA	NA	NA	NA		NA	NA	NA	Maureen Kachman	2017-12-06
469	ST000712	CH000781	HILIC	L8	150	1	3	Phenomenex	Phenomenex Luna NH2	H2O + 5 mM ammonium acetate (pH 9.9)	ACN	NA	NA	20/80 at 0 min, 100/0 at 15 min, 100/0 at 20 min, 20/80 at 35 min		NA	75	metabolomics	Maureen Kachman	2017-12-06
470	ST000713	CH000782	RP	L1	50	2.1	1.8	Waters	Waters ACQUITY UPLC HSS T3	NA	NA	NA	NA	NA		NA	NA	NA	Maureen Kachman	2017-12-06
471	ST000713	CH000783	RP	L1	50	2.1	1.8	Waters	Waters ACQUITY UPLC HSS T3	NA	NA	NA	NA	NA		NA	NA	NA	Maureen Kachman	2017-12-06
472	ST000714	CH000784	RP	L1	50	2.1	1.8	Waters	Waters ACQUITY UPLC HSS T3	NA	NA	NA	NA	NA		NA	NA	NA	Maureen Kachman	2017-12-06
473	ST000718	CH000789	HILIC	L8	150	1	3	Phenomenex	Phenomenex Luna NH2	NA	NA	NA	NA	NA		NA	NA	NA	Maureen Kachman	2018-02-07
474	ST000718	CH000790	HILIC	L8	150	1	3	Phenomenex	Phenomenex Luna NH2	NA	NA	NA	NA	NA		NA	NA	NA	Maureen Kachman	2018-02-07
475	ST000721	CH000793	RP	L1	50	2.1	1.8	Waters	Waters ACQUITY UPLC HSS T3	NA	NA	NA	NA	NA		NA	NA	NA	Maureen Kachman	2017-12-06
476	ST000722	CH000795	RP	L1	50	2.1	1.8	Waters	Waters ACQUITY UPLC HSS T3	NA	NA	NA	NA	NA		NA	NA	NA	Maureen Kachman	2017-12-06
477	ST000722	CH000794	RP	L1	50	2.1	1.8	Waters	Waters ACQUITY UPLC HSS T3	NA	NA	NA	NA	NA		NA	NA	NA	Maureen Kachman	2017-12-06
478	ST000724	CH000797	RP	L1	50	2.1	1.8	Waters	Waters ACQUITY UPLC HSS T3	NA	NA	NA	NA	NA		NA	NA	NA	Maureen Kachman	2017-12-06
479	ST000725	CH000798	RP	L1	50	2.1	1.8	Waters	Waters ACQUITY UPLC HSS T3	NA	NA	NA	NA	NA		NA	NA	NA	Maureen Kachman	2017-12-06
480	ST000726	CH000799	RP	L1	50	2.1	1.8	Waters	Waters ACQUITY UPLC HSS T3	NA	NA	NA	NA	NA		NA	NA	NA	Maureen Kachman	2017-12-06
481	ST000732	CH000806	RP	L1	50	2.1	1.8	Waters	Waters ACQUITY UPLC HSS T3	H2O + 5 mM ammonium acetate (pH 9.9)	ACN	NA	NA	100/0 at 0 min, 20/80 at 7 min, 0/100 at 7.1 min, 0/100 at 10 min, 100/ at 10.1 min, 100/0 at 16 min		40°C	250	metabolomics	Maureen Kachman	2017-12-06
482	ST000735	CH000809	RP	L1	50	2	1.7	Waters	ambiguous/incorrect information	NA	NA	NA	NA	NA		NA	NA	NA	Maureen Kachman	2017-12-06
483	ST000736	CH000810	HILIC	L8	150	1	3	Phenomenex	Phenomenex Luna NH2	H2O + 5 mM ammonium acetate (pH 9.9)	ACN	NA	NA	20/80 at 0 min, 100/0 at 15 min, 100/0 at 20 min, 20/80 at 35 min		NA	75	metabolomics	Maureen Kachman	2017-12-06
484	ST000741	CH000815	RP	L1	50	2.1	1.8	Waters	Waters ACQUITY UPLC HSS T3	NA	NA	NA	NA	NA		NA	NA	NA	Maureen Kachman	2017-12-06
485	ST000742	CH000816	RP	L1	50	2.1	1.8	Waters	Waters ACQUITY UPLC HSS T3	NA	NA	NA	NA	NA		NA	NA	NA	Maureen Kachman	2017-12-06
486	ST000743	CH000817	RP	L1	50	2.1	1.8	Waters	Waters ACQUITY UPLC HSS T3	NA	NA	NA	NA	NA		NA	NA	NA	Maureen Kachman	2017-12-06
487	ST000743	CH000818	RP	L1	50	2.1	1.8	Waters	Waters ACQUITY UPLC HSS T3	NA	NA	NA	NA	NA		NA	NA	NA	Maureen Kachman	2017-12-06
488	ST000744	CH000819	RP	L1	50	2.1	1.8	Waters	Waters ACQUITY UPLC HSS T3	NA	NA	NA	NA	NA		NA	NA	NA	Maureen Kachman	2017-12-06
489	ST000744	CH000820	RP	L1	50	2.1	1.8	Waters	Waters ACQUITY UPLC HSS T3	NA	NA	NA	NA	NA		NA	NA	NA	Maureen Kachman	2017-12-06
490	ST000745	CH000821	RP	L1	50	2.1	1.8	Waters	Waters ACQUITY UPLC HSS T3	NA	NA	NA	NA	NA		NA	NA	NA	Maureen Kachman	2017-12-06
491	ST000746	CH000822	RP	L1	50	2.1	1.8	Waters	Waters ACQUITY UPLC HSS T3	NA	NA	NA	NA	NA		NA	NA	NA	Maureen Kachman	2017-12-06
492	ST000748	CH000824	RP	L1	50	2.1	1.8	Waters	Waters ACQUITY UPLC HSS T3	NA	NA	NA	NA	NA		NA	NA	NA	Maureen Kachman	2017-12-06
493	ST000749	CH000825	RP	L1	50	2.1	1.8	Waters	Waters ACQUITY UPLC HSS T3	NA	NA	NA	NA	NA		NA	NA	NA	Maureen Kachman	2017-12-06
494	ST000750	CH000826	RP	L1	50	2.1	1.8	Waters	Waters ACQUITY UPLC HSS T3	NA	NA	NA	NA	NA		NA	NA	NA	Maureen Kachman	2017-12-06
495	ST000751	CH000827	RP	L1	50	2.1	1.8	Waters	Waters ACQUITY UPLC HSS T3	NA	NA	NA	NA	NA		NA	NA	NA	Maureen Kachman	2017-12-06
496	ST000752	CH000828	HILIC	L8	150	1	3	Phenomenex	Phenomenex Luna NH2	H2O + 5 mM ammonium acetate (pH 9.9)	ACN	NA	NA	20/80 at 0 min, 100/0 at 15 min, 100/0 at 20 min, 20/80 at 35 min		NA	75	metabolomics	Maureen Kachman	2017-12-06
497	ST000753	CH000829	RP	L1	50	2.1	1.8	Waters	Waters ACQUITY UPLC HSS T3	60% H2O / 40% ACN + 10 mM ammonium acetate	5% H2O / 10% ACN / 85% iPrOH + 10 mM ammonium acetate	NA	NA	NA		55°C	400	lipidomics	Maureen Kachman	2017-12-06
498	ST000753	CH000830	HILIC	L8	150	1	3	Phenomenex	Phenomenex Luna NH2	NA	NA	NA	NA	NA		NA	NA	NA	Maureen Kachman	2017-12-06
499	ST000755	CH000929	HILIC	L8	150	1	3	Phenomenex	Phenomenex Luna NH2	H2O + 5 mM ammonium acetate (pH 9.9)	ACN	NA	NA	20/80 at 0 min, 100/0 at 15 min, 100/0 at 20 min, 20/80 at 35 min		NA	75	metabolomics	Maureen Kachman	2018-08-27
500	ST000755	CH000928	HILIC	L8	150	1	3	Phenomenex	Phenomenex Luna NH2	H2O + 5 mM ammonium acetate (pH 9.9)	ACN	NA	NA	20/80 at 0 min, 100/0 at 15 min, 100/0 at 20 min, 20/80 at 35 min		NA	75	metabolomics	Maureen Kachman	2018-08-27
501	ST000756	CH000833	RP	L1	50	2.1	1.8	Waters	Waters ACQUITY UPLC HSS T3	NA	NA	NA	NA	NA		NA	NA	NA	Maureen Kachman	2017-12-06
502	ST000757	CH000834	RP	L1	50	2.1	1.8	Waters	Waters ACQUITY UPLC HSS T3	NA	NA	NA	NA	NA		NA	NA	NA	Maureen Kachman	2017-12-06
503	ST000758	CH000835	RP	L1	50	2.1	1.8	Waters	Waters ACQUITY UPLC HSS T3	NA	NA	NA	NA	NA		NA	NA	NA	Maureen Kachman	2017-12-06
504	ST000758	CH000836	RP	L1	50	2.1	1.8	Waters	Waters ACQUITY UPLC HSS T3	NA	NA	NA	NA	NA		NA	NA	NA	Maureen Kachman	2017-12-06
505	ST000759	CH000838	RP	L1	50	2.1	1.8	Waters	Waters ACQUITY UPLC HSS T3	NA	NA	NA	NA	NA		NA	NA	NA	Maureen Kachman	2017-12-06
506	ST000759	CH000837	RP	L1	50	2.1	1.8	Waters	Waters ACQUITY UPLC HSS T3	NA	NA	NA	NA	NA		NA	NA	NA	Maureen Kachman	2017-12-06
507	ST000762	CH000841	HILIC	L8	150	1	3	Phenomenex	Phenomenex Luna NH2	H2O + 5 mM ammonium acetate (pH 9.9)	ACN	NA	NA	20/80 at 0 min, 100/0 at 15 min, 100/0 at 20 min, 20/80 at 35 min		NA	75	metabolomics	Maureen Kachman	2017-12-06
508	ST000763	CH000842	RP	L1	50	2.1	1.8	Waters	Waters ACQUITY UPLC HSS T3	NA	NA	NA	NA	NA		NA	NA	NA	Maureen Kachman	2017-12-06
509	ST000763	CH000843	RP	L1	50	2.1	1.8	Waters	Waters ACQUITY UPLC HSS T3	NA	NA	NA	NA	NA		NA	NA	NA	Maureen Kachman	2017-12-06
510	ST000766	CH000849	RP	L1	NA	NA	NA	Grace-Alltech	Grace-Alltech Prevail C18	NA	NA	NA	NA	NA		NA	NA	NA	Jiuliang Xu	2017-07-07
511	ST000767	CH000850	HILIC	L8	150	1	3	Phenomenex	Phenomenex Luna NH2	H2O + 5 mM ammonium acetate (pH 9.9)	ACN	NA	NA	20/80 at 0 min, 100/0 at 15 min, 100/0 at 20 min, 20/80 at 35 min		NA	75	metabolomics	Maureen Kachman	2017-12-06
512	ST000768	CH000851	RP	L1	50	2.1	1.8	Waters	Waters ACQUITY UPLC HSS T3	NA	NA	NA	NA	NA		NA	NA	NA	Maureen Kachman	2017-12-06
513	ST000770	CH000853	RP	L1	50	1	3.5	Waters	Waters XBridge BEH C18	H2O + 5 mM ammonium acetate (pH 9.9)	ACN	NA	NA	100/0 at 0 min, 20/80 at 7 min, 0/100 at 7.1 min, 0/100 at 10 min, 100/ at 10.1 min, 100/0 at 16 min		40°C	250	metabolomics	Maureen Kachman	2017-12-06
514	ST000771	CH000854	RP	L1	50	1	3.5	Waters	Waters XBridge BEH C18	H2O + 5 mM ammonium acetate (pH 9.9)	ACN	NA	NA	100/0 at 0 min, 20/80 at 7 min, 0/100 at 7.1 min, 0/100 at 10 min, 100/ at 10.1 min, 100/0 at 16 min		40°C	250	metabolomics	Maureen Kachman	2017-12-06
515	ST000774	CH000857	RP	NA	150	2	NA	Waters	ambiguous/incorrect information	NA	NA	NA	NA	NA		NA	NA	NA	Maureen Kachman	2017-12-06
516	ST000775	CH000858	RP	L1	50	2.1	1.8	Waters	Waters ACQUITY UPLC HSS T3	NA	NA	NA	NA	NA		NA	NA	NA	Maureen Kachman	2017-12-06
517	ST000775	CH000859	RP	L1	50	2.1	1.8	Waters	Waters ACQUITY UPLC HSS T3	NA	NA	NA	NA	NA		NA	NA	NA	Maureen Kachman	2017-12-06
518	ST000776	CH000860	RP	L1	50	2.1	1.8	Waters	Waters ACQUITY UPLC HSS T3	60% H2O / 40% ACN + 10 mM ammonium acetate	5% H2O / 10% ACN / 85% iPrOH + 10 mM ammonium acetate	NA	NA	NA		55°C	400	lipidomics	Maureen Kachman	2017-12-06
519	ST000777	CH000861	RP	L1	50	2.1	1.8	Waters	Waters ACQUITY UPLC HSS T3	60% H2O / 40% ACN + 10 mM ammonium acetate	5% H2O / 10% ACN / 85% iPrOH + 10 mM ammonium acetate	NA	NA	NA		55°C	400	lipidomics	Maureen Kachman	2017-12-06
520	ST000778	CH000862	RP	L1	50	2.1	1.8	Waters	Waters ACQUITY UPLC HSS T3	60% H2O / 40% ACN + 10 mM ammonium acetate	5% H2O / 10% ACN / 85% iPrOH + 10 mM ammonium acetate	NA	NA	NA		55°C	400	lipidomics	Maureen Kachman	2017-12-06
521	ST000779	CH000863	RP	L1	50	2.1	1.8	Waters	Waters ACQUITY UPLC HSS T3	60% H2O / 40% ACN + 10 mM ammonium acetate	5% H2O / 10% ACN / 85% iPrOH + 10 mM ammonium acetate	NA	NA	NA		55°C	400	lipidomics	Maureen Kachman	2017-12-06
522	ST000780	CH000864	RP	L1	50	2.1	1.8	Waters	Waters ACQUITY UPLC HSS T3	60% H2O / 40% ACN + 10 mM ammonium acetate	5% H2O / 10% ACN / 85% iPrOH + 10 mM ammonium acetate	NA	NA	NA		55°C	400	lipidomics	Maureen Kachman	2017-12-06
523	ST000781	CH000865	RP	L1	50	2.1	1.8	Waters	Waters ACQUITY UPLC HSS T3	60% H2O / 40% ACN + 10 mM ammonium acetate	5% H2O / 10% ACN / 85% iPrOH + 10 mM ammonium acetate	NA	NA	NA		55°C	400	lipidomics	Maureen Kachman	2017-12-06
524	ST000784	CH000868	HILIC	L8	150	2.1	3	Phenomenex	ambiguous/incorrect information	H2O + 20 mM ammonium acetate (pH=9)	ACN	NA	NA	from 85% buffer B (HPLC grade acetonitrile ) to 35% B from 0–3.5 minutes; 35% B to 2% B from 3.5–11.5 minutes; 2% B was held from 11.5–16.5 minutes; 2% B to 85% B from 16.5–17.5 minutes; 85% B was held for 7 minutes to re-equilibrate the column		NA	300	metabolomics	Arun Sreekumar	2019-07-17
525	ST000784	CH000867	HILIC	L68	100	4.6	3.5	Waters	Waters XBridge BEH Amide	H2O + 0.1% formic acid	ACN + 0.1% formic acid	NA	NA	from 85% buffer B (0.1% formic acid in acetonitrile) to 35% B from 0–3.5 minutes; 35% B to 2% B from 3.5–11.5 minutes; 2% B was held from 11.5–16.5 minutes; 2% B to 85% B from 16.5–17.5 minutes; 85% B was held for 7 minutes to re-equilibrate the column		NA	300	metabolomics	Arun Sreekumar	2019-07-17
526	ST000786	CH000869	RP	L1	150	2.1	3.5	Waters	ambiguous/incorrect information	H2O + 0.1% formic acid	MeOH + 0.1% formic acid	NA	NA	100% Solvent A to 90% Solvent B	ambiguous/incorrect information	30°C	250	metabolomics	Bryna Fitzgerald	2017-10-11
527	ST000787	CH000871_pos	HILIC	L68	150	2.1	1.7	Waters	Waters ACQUITY UPLC BEH Amide	H2O + 0.1% formic acid	MeOH + 0.1% formic acid	NA	NA	NA		NA	400	metabolomics	Wilson Gonsalves	2019-07-17
528	ST000787	CH000871_neg	HILIC	L68	150	2.1	1.7	Waters	Waters ACQUITY UPLC BEH Amide	H2O + 0.1% ammonium bicarbonate	MeOH + 0.1% ammonium bicarbonate	NA	NA	NA		NA	400	metabolomics	Wilson Gonsalves	2019-07-17
529	ST000787	CH000870_pos	RP	L1	150	2.1	1.8	Waters	Waters ACQUITY UPLC HSS C18	H2O + 0.1% formic acid	MeOH + 0.1% formic acid	NA	NA	NA		NA	400	metabolomics	Wilson Gonsalves	2019-07-17
530	ST000787	CH000870_neg	RP	L1	150	2.1	1.8	Waters	Waters ACQUITY UPLC HSS C18	H2O + 0.1% ammonium bicarbonate	MeOH + 0.1% ammonium bicarbonate	NA	NA	NA		NA	400	metabolomics	Wilson Gonsalves	2019-07-17
531	ST000788	CH000873_pos	HILIC	L68	150	2.1	1.7	Waters	Waters ACQUITY UPLC BEH Amide	H2O + 0.1% formic acid	MeOH + 0.1% formic acid	NA	NA	NA		NA	400	metabolomics	Wilson Gonsalves	2019-07-17
532	ST000788	CH000873_neg	HILIC	L68	150	2.1	1.7	Waters	Waters ACQUITY UPLC BEH Amide	H2O + 0.1% ammonium bicarbonate	MeOH + 0.1% ammonium bicarbonate	NA	NA	NA		NA	400	metabolomics	Wilson Gonsalves	2019-07-17
533	ST000788	CH000872_pos	RP	L1	150	2.1	1.8	Waters	Waters ACQUITY UPLC HSS C18	H2O + 0.1% formic acid	MeOH + 0.1% formic acid	NA	NA	NA		NA	400	metabolomics	Wilson Gonsalves	2019-07-17
534	ST000788	CH000872_neg	RP	L1	150	2.1	1.8	Waters	Waters ACQUITY UPLC HSS C18	H2O + 0.1% ammonium bicarbonate	MeOH + 0.1% ammonium bicarbonate	NA	NA	NA		NA	400	metabolomics	Wilson Gonsalves	2019-07-17
535	ST000789	CH000875_pos	HILIC	L68	150	2.1	1.7	Waters	Waters ACQUITY UPLC BEH Amide	H2O + 0.1% formic acid	MeOH + 0.1% formic acid	NA	NA	NA		NA	400	metabolomics	Wilson Gonsalves	2019-07-17
536	ST000789	CH000875_neg	HILIC	L68	150	2.1	1.7	Waters	Waters ACQUITY UPLC BEH Amide	H2O + 0.1% ammonium bicarbonate	MeOH + 0.1% ammonium bicarbonate	NA	NA	NA		NA	400	metabolomics	Wilson Gonsalves	2019-07-17
537	ST000789	CH000874_pos	RP	L1	150	2.1	1.8	Waters	Waters ACQUITY UPLC HSS C18	H2O + 0.1% formic acid	MeOH + 0.1% formic acid	NA	NA	NA		NA	400	metabolomics	Wilson Gonsalves	2019-07-17
538	ST000789	CH000874_neg	RP	L1	150	2.1	1.8	Waters	Waters ACQUITY UPLC HSS C18	H2O + 0.1% ammonium bicarbonate	MeOH + 0.1% ammonium bicarbonate	NA	NA	NA		NA	400	metabolomics	Wilson Gonsalves	2019-07-17
539	ST000790	CH000876	RP	L7	150	2	1.7	Waters	ambiguous/incorrect information	NA	NA	NA	NA	NA		NA	NA	NA	Wilson Gonsalves	2019-07-17
540	ST000791	CH000877	RP	L1	150	2.1	1.7	Waters	Waters ACQUITY UPLC BEH C18	NA	NA	NA	NA	NA		NA	NA	NA	Wilson Gonsalves	2019-07-17
541	ST000800	CH000887	RP	L1	100	2.1	1.7	Waters	Waters ACQUITY UPLC CSH C18	40% H2O / 60% ACN + 10 mM ammonium formate + 10 mM formic acid	10% ACN / 90% iPrOH + 10 mM formic acid + 10 mM ammonium formate	NA	NA	15% B to 99% B in 13 min		65°C	600	lipidomics	Maureen Kachman	2017-12-06
542	ST000800	CH000888	RP	L1	100	2.1	1.7	Waters	Waters ACQUITY UPLC CSH C18	40% H2O / 60% ACN + 10 mM acetic acid + 10 mM ammonium acetate	10% ACN / 90% iPrOH + 10 mM acetic acid + 10 mM ammonium acetate	NA	NA	15% B to 99% B in 13 min		65°C	600	lipidomics	Maureen Kachman	2017-12-06
543	ST000801	CH000889	RP	L1	100	2	1.7	Waters	ambiguous/incorrect information	NA	NA	NA	NA	0 min 100% (B), 0-2 min 100% (B), 2-7 min 70% (B), 7.7-9 min 40% (B), 9.5-10.25 min 30% (B), 10.25- 12.75 min 100% (B), 16.75 min 100% (B)		40°C	400	NA	Oliver Fiehn	2018-08-16
544	ST000802	CH000890	RP	L1	150	2.1	1.7	Waters	Waters ACQUITY UPLC BEH C18	H2O + 0.1% acetic acid	90% ACN / 10% iPrOH	NA	NA	0 min 25% (B), 1 min 40% (B), 1-2.5 min 42% (B), 2.5-4.5 50% (B), 4.5-10.5 65% (B), 10.5-12.5 75% (B), 12.5-14 85% (B), 14-14.5 95% (B), 14.5-15 25% (B), 15-16 25% (B)		NA	250	metabolomics	Oliver Fiehn	2018-08-16
545	ST000814	CH000904	RP	L1	50	2.1	1.8	Waters	Waters ACQUITY UPLC HSS T3	NA	NA	NA	NA	NA		NA	NA	NA	Maureen Kachman	2017-10-11
546	ST000816	CH000906	RP	L1	50	2.1	1.8	Waters	Waters ACQUITY UPLC HSS T3	60% H2O / 40% ACN + 10 mM ammonium acetate	5% H2O / 10% ACN / 85% iPrOH + 10 mM ammonium acetate	NA	NA	NA		55°C	400	lipidomics	Maureen Kachman	2017-12-06
547	ST000817	CH000907	RP	L1	100	2	2.5	Phenomenex	Phenomenex Synergi Hydro-RP	97% H2O / 3% MeOH + 15 mM acetic acid + 10 mM tributylamine	MeOH	NA	NA	A solvent system composed of water buffered with 0.1 % formic acid (buffer A) and acetonitrile (buffer B), was used on a 20 minute gradient run with a flow rate of 200 µl/min as follows- hold at 10% acetonitrile for 30 seconds and gradually ramp up to 15%, 20%, 50%, 60% and 90% acetonitrile by 3, 6, 10, 12, 13 minutes, hold at 90% acetonitrile till 15 minutes, ramp down to 10% acetonitrile by 15.…		22°C	200	metabolomics	Dhanasekaran Shanmugam	2017-10-11
548	ST000817	CH000907	RP	L1	150	2.1	2.6	Thermo Fisher Scientific	Thermo Scientific Accucore C18	H2O + 0.1% formic acid	ACN	NA	NA	A solvent system composed of water buffered with 0.1 % formic acid (buffer A) and acetonitrile (buffer B), was used on a 20 minute gradient run with a flow rate of 200 µl/min as follows- hold at 10% acetonitrile for 30 seconds and gradually ramp up to 15%, 20%, 50%, 60% and 90% acetonitrile by 3, 6, 10, 12, 13 minutes, hold at 90% acetonitrile till 15 minutes, ramp down to 10% acetonitrile by 15.…		22°C	200	metabolomics	Dhanasekaran Shanmugam	2017-10-11
549	ST000818	CH000908	RP	L1	50	2.1	1.8	Waters	Waters ACQUITY UPLC HSS T3	NA	NA	NA	NA	NA		NA	NA	NA	Maureen Kachman	2019-09-23
550	ST000818	CH000909	RP	L1	50	2.1	1.8	Waters	Waters ACQUITY UPLC HSS T3	NA	NA	NA	NA	NA		NA	NA	NA	Maureen Kachman	2019-09-23
551	ST000819	CH000911	RP	L1	50	1	3.5	Waters	Waters XBridge BEH C18	NA	NA	NA	NA	NA		NA	NA	NA	Maureen Kachman	2018-02-07
552	ST000819	CH000910	RP	L1	50	2.1	1.8	Waters	Waters ACQUITY UPLC HSS T3	60% H2O / 40% ACN + 10 mM ammonium acetate	5% H2O / 10% ACN / 85% iPrOH + 10 mM ammonium acetate	NA	NA	NA		55°C	400	lipidomics	Maureen Kachman	2017-12-06
553	ST000820	CH000912	RP	L1	50	2.1	1.8	Waters	Waters ACQUITY UPLC HSS T3	NA	NA	NA	NA	NA		NA	NA	NA	Maureen Kachman	2018-02-07
554	ST000821	CH000913	RP	L1	50	2.1	1.8	Waters	Waters ACQUITY UPLC HSS T3	NA	NA	NA	NA	NA		NA	NA	NA	Maureen Kachman	2018-02-07
555	ST000822	CH000914	RP	L1	50	2.1	1.8	Waters	Waters ACQUITY UPLC HSS T3	NA	NA	NA	NA	NA		NA	NA	NA	Maureen Kachman	2018-02-07
556	ST000823	CH000915	RP	L1	50	2.1	1.8	Waters	Waters ACQUITY UPLC HSS T3	NA	NA	NA	NA	NA		NA	NA	NA	Maureen Kachman	2018-02-07
557	ST000823	CH000916	RP	L1	50	2.1	1.8	Waters	Waters ACQUITY UPLC HSS T3	NA	NA	NA	NA	NA		NA	NA	NA	Maureen Kachman	2018-02-07
558	ST000824	CH000917	HILIC	L8	150	1	3	Phenomenex	Phenomenex Luna NH2	NA	NA	NA	NA	NA		NA	NA	NA	Maureen Kachman	2019-01-22
559	ST000825	CH000918	RP	L1	100	3	3.5	Agilent Technologies	Agilent ZORBAX Eclipse XDB-C18	NA	NA	NA	NA	NA		50°C	500	NA	Timothy Fennell	2019-09-23
560	ST000827	CH000920	RP	L11	50	2.1	1.9	Restek	Restek Pinnacle DB Biphenyl	NA	NA	NA	NA	NA		NA	NA	NA	Maureen Kachman	2017-10-11
561	ST000828	CH001312	RP	L11	50	2.1	1.9	Restek	Restek Pinnacle DB Biphenyl	NA	NA	NA	NA	NA		NA	NA	NA	Maureen Kachman	2017-10-11
562	ST000828	CH001313	HILIC	L8	150	1	3	Phenomenex	Phenomenex Luna NH2	NA	NA	NA	NA	NA		NA	NA	NA	Maureen Kachman	2017-10-11
563	ST000830	CH000924	RP	L1	50	1	3.5	Waters	Waters XBridge BEH C18	NA	NA	NA	NA	NA		NA	NA	NA	Maureen Kachman	2017-10-11
564	ST000831	CH000925	RP	L1	150	2.1	3.5	Waters	Waters XBridge BEH C18	75% ACN / 25% MeOH + 10 mM ammonium acetate	H2O + 10 mM ammonium acetate (pH 8)	NA	NA	30/70 at 0 min, 65/35 at 6 min, 72/28 at 14 min, 90/10 at 15 min, 30/70 at 20 min, 30/70 at 30 min		NA	200	metabolomics	Maureen Kachman	2018-02-07
565	ST000832	CH001315	HILIC	L8	150	1	3	Phenomenex	Phenomenex Luna NH2	H2O + 5 mM ammonium acetate (pH 9.9)	ACN	NA	NA	20/80 at 0 min, 100/0 at 15 min, 100/0 at 20 min, 20/80 at 35 min		NA	75	metabolomics	Maureen Kachman	2018-08-27
566	ST000832	CH001317	HILIC	L8	150	1	3	Phenomenex	Phenomenex Luna NH2	H2O + 5 mM ammonium acetate (pH 9.9)	ACN	NA	NA	20/80 at 0 min, 100/0 at 15 min, 100/0 at 20 min, 20/80 at 35 min		NA	75	metabolomics	Maureen Kachman	2018-08-27
567	ST000833	CH001318	HILIC	L8	150	1	3	Phenomenex	Phenomenex Luna NH2	H2O + 5 mM ammonium acetate (pH 9.9)	ACN	NA	NA	20/80 at 0 min, 100/0 at 15 min, 100/0 at 20 min, 20/80 at 35 min		NA	75	metabolomics	Maureen Kachman	2018-08-27
568	ST000833	CH001320	HILIC	L8	150	1	3	Phenomenex	Phenomenex Luna NH2	H2O + 5 mM ammonium acetate (pH 9.9)	ACN	NA	NA	20/80 at 0 min, 100/0 at 15 min, 100/0 at 20 min, 20/80 at 35 min		NA	75	metabolomics	Maureen Kachman	2018-08-27
569	ST000834	CH000995	HILIC	L8	150	1	3	Phenomenex	Phenomenex Luna NH2	H2O + 5 mM ammonium acetate (pH 9.9)	ACN	NA	NA	20/80 at 0 min, 100/0 at 15 min, 100/0 at 20 min, 20/80 at 35 min		NA	75	metabolomics	Maureen Kachman	2018-02-07
570	ST000835	CH000934	HILIC	L8	150	1	3	Phenomenex	Phenomenex Luna NH2	H2O + 5 mM ammonium acetate (pH 9.9)	ACN	NA	NA	NA		NA	NA	metabolomics	Maureen Kachman	2018-02-07
571	ST000836	CH000935	HILIC	L8	150	1	3	Phenomenex	Phenomenex Luna NH2	H2O + 5 mM ammonium acetate (pH 9.9)	ACN	NA	NA	NA		NA	NA	metabolomics	Maureen Kachman	2018-02-07
572	ST000837	CH000937	HILIC	L8	150	1	3	Phenomenex	Phenomenex Luna NH2	H2O + 5 mM ammonium acetate (pH 9.9)	ACN	NA	NA	20/80 at 0 min, 100/0 at 15 min, 100/0 at 20 min, 20/80 at 35 min		NA	75	metabolomics	Maureen Kachman	2018-02-07
573	ST000837	CH000936	HILIC	L8	150	1	3	Phenomenex	Phenomenex Luna NH2	H2O + 5 mM ammonium acetate (pH 9.9)	ACN	NA	NA	20/80 at 0 min, 100/0 at 15 min, 100/0 at 20 min, 20/80 at 35 min		NA	75	metabolomics	Maureen Kachman	2018-02-07
574	ST000838	CH000940	HILIC	L8	150	1	3	Phenomenex	Phenomenex Luna NH2	NA	NA	NA	NA	NA		NA	NA	NA	Maureen Kachman	2018-08-27
575	ST000838	CH000939	HILIC	L8	150	1	3	Phenomenex	Phenomenex Luna NH2	NA	NA	NA	NA	NA		NA	NA	NA	Maureen Kachman	2018-08-27
576	ST000838	CH000938	RP	L1	50	2.1	1.8	Waters	Waters ACQUITY UPLC HSS T3	NA	NA	NA	NA	NA		NA	NA	NA	Maureen Kachman	2018-08-27
577	ST000839	CH000941	HILIC	L8	150	1	3	Phenomenex	Phenomenex Luna NH2	H2O + 5 mM ammonium acetate (pH 9.9)	ACN	NA	NA	20/80 at 0 min, 100/0 at 15 min, 100/0 at 20 min, 20/80 at 35 min		NA	75	metabolomics	Maureen Kachman	2018-08-27
578	ST000839	CH000942	HILIC	L8	150	1	3	Phenomenex	Phenomenex Luna NH2	H2O + 5 mM ammonium acetate (pH 9.9)	ACN	NA	NA	20/80 at 0 min, 100/0 at 15 min, 100/0 at 20 min, 20/80 at 35 min		NA	75	metabolomics	Maureen Kachman	2018-08-27
579	ST000840	CH001321	HILIC	L8	150	1	3	Phenomenex	Phenomenex Luna NH2	H2O + 5 mM ammonium acetate (pH 9.9)	ACN	NA	NA	20/80 at 0 min, 100/0 at 15 min, 100/0 at 20 min, 20/80 at 35 min		NA	75	metabolomics	Maureen Kachman	2018-02-07
580	ST000841	CH000945	RP	L1	50	2.1	1.8	Waters	Waters ACQUITY UPLC HSS T3	NA	NA	NA	NA	NA		NA	NA	NA	Maureen Kachman	2018-02-07
581	ST000841	CH000946	RP	L1	100	2.1	1.8	Waters	Waters ACQUITY UPLC HSS T3	NA	NA	NA	NA	NA		NA	NA	NA	Maureen Kachman	2018-02-07
582	ST000841	CH000944	RP	L1	50	2.1	1.8	Waters	Waters ACQUITY UPLC HSS T3	NA	NA	NA	NA	NA		NA	NA	NA	Maureen Kachman	2018-02-07
583	ST000841	CH000947	HILIC	L8	150	1	3	Phenomenex	Phenomenex Luna NH2	NA	NA	NA	NA	NA		NA	NA	NA	Maureen Kachman	2018-02-07
584	ST000842	CH000950	RP	L1	100	2.1	1.8	Waters	Waters ACQUITY UPLC HSS T3	NA	NA	NA	NA	NA		NA	NA	NA	Maureen Kachman	2018-02-07
585	ST000842	CH000948	RP	L1	50	2.1	1.8	Waters	Waters ACQUITY UPLC HSS T3	NA	NA	NA	NA	NA		NA	NA	NA	Maureen Kachman	2018-02-07
586	ST000842	CH000951	HILIC	L8	150	1	3	Phenomenex	Phenomenex Luna NH2	NA	NA	NA	NA	NA		NA	NA	NA	Maureen Kachman	2018-02-07
587	ST000842	CH000949	RP	L1	50	2.1	1.8	Waters	Waters ACQUITY UPLC HSS T3	NA	NA	NA	NA	NA		NA	NA	NA	Maureen Kachman	2018-02-07
588	ST000843	CH000952	RP	L1	100	2	1.7	Waters	ambiguous/incorrect information	H2O + 0.1% acetic acid	90% ACN / 10% iPrOH	NA	NA	NA		60°C	250	metabolomics	John Newman	2017-10-11
589	ST000844	CH000953	RP	L1	100	2	1.7	Waters	ambiguous/incorrect information	H2O + 0.1% acetic acid	90% ACN / 10% iPrOH	NA	NA	NA		60°C	250	metabolomics	John Newman	2017-10-11
590	ST000845	CH000954	RP	L1	100	2.1	1.7	Waters	Waters ACQUITY UPLC BEH C18	H2O + 0.1% formic acid	ACN + 0.1% formic acid	NA	NA	NA		60°C	400	metabolomics	John Newman	2017-10-11
591	ST000846	CH000955	RP	L1	100	2.1	1.7	Waters	Waters ACQUITY UPLC BEH C18	H2O + 0.1% acetic acid	90% ACN / 10% iPrOH	NA	NA	NA		60°C	250	metabolomics	John Newman	2017-10-11
592	ST000847	CH000956	RP	L1	100	2.1	1.7	Waters	Waters ACQUITY UPLC BEH C18	H2O + 0.1% formic acid	ACN + 0.1% formic acid	NA	NA	NA		60°C	400	metabolomics	John Newman	2017-10-11
593	ST000867	CH000978	RP	NA	NA	NA	NA	NA	ambiguous/incorrect information	acidic: H2O + 0.1% formic acid; basic: H2O + 6.5 mM ammonium bicarbonate	acidic: MeOH + 0.1% formic acid; basic: MeOH + 6.5 mM ammonium bicarbonate	NA	NA	NA		NA	NA	metabolomics	Karsten Suhre	2017-10-03
594	ST000872	CH000984	RP	L1	100	2.1	1.7	Waters	Waters ACQUITY UPLC BEH C18	H2O + 0.1% acetic acid	90% ACN / 10% iPrOH	NA	NA	NA		60°C	250	metabolomics	John Newman	2017-10-11
595	ST000873	CH001037	RP	L1	100	2.1	1.7	Waters	Waters ACQUITY UPLC BEH C18	H2O + 0.1% acetic acid	90% ACN / 10% iPrOH	NA	NA	NA		60°C	250	metabolomics	John Newman	2017-10-11
596	ST000879	CH001000	HILIC	L3	150	2	NA	Waters	Waters Atlantis HILIC Silica	H2O + 10 mM ammonium formate + 0.1% formic acid	ACN + 0.1% formic acid	NA	NA	NA		NA	NA	metabolomics	Julian Avila-Pacheco	2018-01-29
597	ST000879	CH001001	HILIC	L8	150	2	NA	Phenomenex	Phenomenex Luna NH2	H2O + 20 mM ammonium acetate + 20 mM ammonium hydroxide	75% ACN / 25 MeOH + 10 mM ammonium hydroxide	NA	NA	NA		NA	NA	metabolomics	Julian Avila-Pacheco	2018-01-29
598	ST000879	CH001002	RP	L1	150	2.1	1.7	Waters	Waters ACQUITY UPLC BEH C18	H2O + 0.1% formic acid	ACN + 0.1% formic acid	NA	NA	NA		NA	NA	metabolomics	Julian Avila-Pacheco	2018-01-29
599	ST000879	CH001003	RP	L7	100	2.1	1.7	Waters	Waters ACQUITY UPLC BEH C8	95% H2O / 5% MeOH + 0.1% acetic acid + 10 mM ammonium acetate	MeOH + 0.1% acetic acid	NA	NA	NA		NA	NA	metabolomics	Julian Avila-Pacheco	2018-01-29
600	ST000880	CH001004	HILIC	L3	150	2	NA	Waters	Waters Atlantis HILIC Silica	H2O + 10 mM ammonium formate + 0.1% formic acid	ACN + 0.1% formic acid	NA	NA	NA		NA	NA	metabolomics	Julian Avila-Pacheco	2018-01-29
601	ST000880	CH001005	HILIC	L8	150	2	NA	Phenomenex	Phenomenex Luna NH2	H2O + 20 mM ammonium acetate + 20 mM ammonium hydroxide	75% ACN / 25 MeOH + 10 mM ammonium hydroxide	NA	NA	NA		NA	NA	metabolomics	Julian Avila-Pacheco	2018-01-29
602	ST000880	CH001006	RP	L1	150	2.1	1.7	Waters	Waters ACQUITY UPLC BEH C18	H2O + 0.1% formic acid	ACN + 0.1% formic acid	NA	NA	NA		NA	NA	metabolomics	Julian Avila-Pacheco	2018-01-29
603	ST000880	CH001007	RP	L7	100	2.1	1.7	Waters	Waters ACQUITY UPLC BEH C8	95% H2O / 5% MeOH + 0.1% acetic acid + 10 mM ammonium acetate	MeOH + 0.1% acetic acid	NA	NA	NA		NA	NA	metabolomics	Julian Avila-Pacheco	2018-01-29
604	ST000881	CH001008	RP	L1	100	2.1	2.5	Waters	Waters XBridge Peptide BEH C18 XP	89% H2O / 5% ACN / 5% iPrOH + 1% 500 mM ammonium acetate	49.5% ACN / 49.5% iPrOH + 1% 500 mM ammonium acetate	NA	NA	NA		50°C	250	?	Carlos Silva	2017-08-02
605	ST000882	CH001009	RP	L1	100	2.1	2.5	Waters	Waters XBridge Peptide BEH C18 XP	89% H2O / 5% ACN / 5% iPrOH + 1% 500 mM ammonium acetate	5% H2O / 95% ACN + 0.1% formic acid	NA	NA	NA		50°C	250	metabolomics	Carlos Silva	2017-06-19
606	ST000882	CH001010	RP	L1	100	2.1	2.5	Waters	Waters XBridge Peptide BEH C18 XP	95% H2O / 5% ACN + 0.1% formic acid	49.5% ACN / 49.5% iPrOH + 1% 500 mM ammonium acetate	NA	NA	NA		50°C	250	?	Carlos Silva	2017-06-19
607	ST000885	CH001013	HILIC	L3	150	2	NA	Waters	Waters Atlantis HILIC Silica	H2O + 10 mM ammonium formate + 0.1% formic acid	ACN + 0.1% formic acid	NA	NA	5% mobile phase A for 1 minute followed by a linear gradient to 40% mobile phase B over 10 minutes		NA	250	metabolomics	Julian Avila-Pacheco	2017-10-30
608	ST000886	CH001014	RP	L1	100	2.1	2	Advanced Chromatography Technologies	Advanced Chromatography Technologies ACE Excel C18-PFP	H2O + 20 mM ammonium formate	ACN + 0.1% formic acid	NA	NA	(t= 0-1 minute) 3% A, 97% B; (t= 24 minute) 40% A, 60% B; (t= 28 minute) 40% A, 60% B (t= 33 minutes) 3% A, 97% B; (t= 34minutes) 3% A, 97% B. HPLC flow rate 0.4 mL/min.		NA	350	metabolomics	Ali Babar	2018-10-10
609	ST000887	CH001290	HILIC	L122	150	2.1	5	Merck	Merck SeQuant ZIC-pHILIC	H2O + 20 mM ammonium formate	ACN + 0.1% formic acid	NA	NA	(t= 0-1 minute) 3% A, 97% B; (t= 24 minute) 40% A, 60% B; (t= 28 minute) 40% A, 60% B (t= 33 minutes) 3% A, 97% B; (t= 34minutes) 3% A, 97% B. HPLC flow rate 0.4 mL/min		NA	400	metabolomics	Marney Doran	2017-11-10
610	ST000888	CH001019	RP	L7	100	2.1	2.5	Agilent Technologies	ambiguous/incorrect information	H2O + 0.1% formic acid	MeOH + 0.1% formic acid	NA	NA	0-100% non-linear gradient	ambiguous/incorrect information	NA	350	metabolomics	John Belisle	2017-11-15
611	ST000890	CH001021	RP	L1	100	3	3.5	Agilent Technologies	Agilent ZORBAX Eclipse XDB-C18	H2O + 0.1% formic acid	ACN + 0.1% formic acid	NA	NA	30% B to 99% B in 4 min		60°C	100	metabolomics	Hideji Fujwara	2017-10-22
612	ST000898	CH001027	HILIC	L68	50	2.1	1.7	Waters	Waters ACQUITY UPLC BEH Amide	10% H2O / 90% ACN + 10 mM ammonium formate + 0.1% formic acid	50% H2O / 50% ACN + 10 mM ammonium formate + 0.1% formic acid	NA	NA	Non-linear gradient elution profile from 100 % A to 100 % B was used. In detail; 100% A was kept for 0.5 min then decreased non-linearly (slope-factor 8 in MassLynx) over 12.5 min to 100% B, 100% B was held for 3 min followed by 7 min at 100 % A to re-equilibrate the column for a total run-time of 23 min.		40°C	300	metabolomics	Silvia Marino	2017-11-20
613	ST000899	CH001028_acidic positive	RP	L1	100	2.1	1.7	Waters	Waters ACQUITY UPLC BEH C18	H2O + 0.1% formic acid + 0.05% PFPA	NA	NA	NA	NA		NA	NA	metabolomics	Elizabeth Scoville	2018-01-11
614	ST000899	CH001028_acidic positive_hydrophobic	RP	L1	100	2.1	1.7	Waters	Waters ACQUITY UPLC BEH C18	MeOH + 0.1% formic acid + 0.05% PFPA	ACN + 0.1% formic acid + 0.05% PFPA	H2O + 0.1% formic acid + 0.05% PFPA	NA	NA		NA	NA	metabolomics	Elizabeth Scoville	2018-01-11
615	ST000899	CH001028_basic negative	RP	NA	NA	NA	NA	NA	ambiguous/incorrect information	MeOH + 6.5 mM ammonium bicarbonate (pH 8)	H2O + 6.5 mM ammonium bicarbonate (pH 8)	NA	NA	NA		NA	NA	metabolomics	Elizabeth Scoville	2018-01-11
616	ST000899	CH001029	HILIC	L68	150	2.1	1.7	Waters	Waters ACQUITY UPLC BEH Amide	H2O + 10 mM ammonium formate (pH 10.8)	ACN + 10 mM ammonium formate (pH 10.8)	NA	NA	NA		NA	NA	metabolomics	Elizabeth Scoville	2018-01-11
617	ST000901	CH001031	RP	L1	150	2.1	1.8	Agilent Technologies	Agilent ZORBAX RRHD Eclipse Plus C18	NA	NA	NA	NA	NA		NA	350	NA	Jun Yang	2017-11-26
618	ST000902	CH001032	RP	L1	150	2.1	1.8	Agilent Technologies	Agilent ZORBAX RRHD Eclipse Plus C18	NA	NA	NA	NA	NA		NA	350	NA	Jun Yang	2017-11-26
619	ST000903	CH001033	HILIC	L8	NA	NA	NA	Phenomenex	Phenomenex Luna NH2	95% H2O / 5% ACN + 20 mM ammonium acetate + 20 mM ammonium hydroxide (pH 9.0)	ACN	NA	NA	NA		25°C	350	metabolomics	Zuoguang Zhang	2018-02-07
620	ST000911	CH001039	RP	L1	100	2.1	1.7	Waters	Waters ACQUITY UPLC CSH C18	40% H2O / 60% ACN + 10 mM ammonium formate + 10 mM formic acid	10% ACN / 90% iPrOH + 10 mM formic acid + 10 mM ammonium formate	NA	NA	15% B to 99% B in 13 min		65°C	600	lipidomics	Maureen Kachman	2017-12-06
621	ST000912	CH001040	RP	L1	100	2.1	1.7	Waters	Waters ACQUITY UPLC CSH C18	40% H2O / 60% ACN + 10 mM ammonium formate + 10 mM formic acid	10% ACN / 90% iPrOH + 10 mM formic acid + 10 mM ammonium formate	NA	NA	15% B to 99% B in 13 min		65°C	600	lipidomics	Maureen Kachman	2017-12-06
622	ST000913	CH001041	RP	L1	100	2	1.7	Waters	ambiguous/incorrect information	NA	NA	NA	NA	0 min 100% (B), 0-2 min 100% (B), 2-7 min 70% (B), 7.7-9 min 40% (B), 9.5-10.25 min 30% (B), 10.25- 12.75 min 100% (B), 16.75 min 100% (B)		40°C	400	NA	Oliver Fiehn	2018-08-27
623	ST000918	CH001061	RP	L1	150	2.1	2.6	Phenomenex	Phenomenex Kinetex C18	H2O + 0.1% formic acid	ACN + 0.1% formic acid	NA	NA	25% B increased then to 95% B in 35 min, returned to initial conditions in 1 min and was kept constant for 9 min to ensure re-equilibration of the column		40°C	300	metabolomics	Monica Cala	2018-02-07
624	ST000919	CH001062	RP	L1	100	2.1	2	Advanced Chromatography Technologies	Advanced Chromatography Technologies ACE Excel C18-PFP	H2O + 0.1% formic acid	ACN	NA	NA	NA		NA	350	metabolomics	Mohamed Shahin	2019-01-22
625	ST000920	CH001063	RP	L1	NA	NA	NA	Waters	Waters ACQUITY UPLC BEH C18	40% H2O / 60% ACN + 10 mM ammonium formate + 0.1% formic acid	10% ACN / 90% iPrOH + 10 mM ammonium formate + 0.1% formic acid	NA	NA	NA		60°C	300	lipidomics	Maureen Kachman	2017-12-06
626	ST000921	CH001064	RP	L1	50	2.1	1.7	Waters	Waters ACQUITY UPLC BEH C18	40% H2O / 60% ACN + 10 mM ammonium formate + 0.1% formic acid	10% ACN / 90% iPrOH + 10 mM ammonium formate + 0.1% formic acid	NA	NA	0-1 min, 70% B; 1-3 min, 75% B; 3-6 min, 80% B; 6-10 min, 90% B; 10-14 min, 100% B.		60°C	300	lipidomics	Maureen Kachman	2017-12-06
627	ST000922	CH001065	HILIC	L68	75	2.1	1.7	Waters	Waters ACQUITY UPLC BEH Amide	H2O + 10 mM ammonium acetate + 0.05% ammonium hydroxide	ACN + 0.05% ammonium hydroxide	NA	NA	(time, %A): 0, 5; 3, 63; 7, 63; 7.1, 5; 7.2, 0.5; 9.5, 5; 9.9,5. + (time, rate (ml/min)): 0, 0.3; 3, 0.3; 7, 0.3; 7.1, 0.3; 7.2, 0.5; 9.5, 0.5; 9.9, 0.3	strange notation	50°C	300/500	metabolomics	David Gaul	2018-02-07
628	ST000923	CH001066	HILIC	L3	150	2	NA	Waters	Waters Atlantis HILIC Silica	H2O + 10 mM ammonium formate + 0.1% formic acid	ACN + 0.1% formic acid	NA	NA	The column was eluted isocratically at a flow rate of 250 μL/min with 5% mobile phase A (10 mM ammonium formate and 0.1% formic acid in water) for 1 minute followed by a linear gradient to 40% mobile phase B (acetonitrile with 0.1% formic acid) over 10 minutes.		NA	250	metabolomics	Julian Avila-Pacheco	2018-02-07
629	ST000923	CH001067	HILIC	L8	150	2	NA	Phenomenex	Phenomenex Luna NH2	H2O + 20 mM ammonium acetate + 20 mM ammonium hydroxide	75% ACN / 25% MeOH + 10 mM ammonium hydroxide	NA	NA	The column was eluted at a flow rate of 400 μL/min with initial conditions of 10% mobile phase A (20 mM ammonium acetate and 20 mM ammonium hydroxide in water) and 90% mobile phase B (10 mM ammonium hydroxide in 75:25 v/v acetonitrile/methanol) followed by a 10 min linear gradient to 100% mobile phase A		NA	400	metabolomics	Julian Avila-Pacheco	2018-02-07
630	ST000923	CH001068	RP	L1	150	2.1	NA	Waters	Waters ACQUITY UPLC BEH C18	H2O + 0.01% formic acid	ACN + 0.01% acetic acid	NA	NA	The column was eluted isocratically at a flow rate of 450 μL/min with 20% mobile phase A (0.01% formic acid in water) for 3 minutes followed by a linear gradient to 100% mobile phase B (0.01% acetic acid in acetonitrile) over 12 minutes.		NA	450	metabolomics	Julian Avila-Pacheco	2018-02-07
631	ST000923	CH001069	RP	L7	100	2.1	1.7	Waters	Waters ACQUITY UPLC BEH C8	95% H2O / 5% MeOH + 0.1% acetic acid + 10 mM ammonium acetate	MeOH + 0.1% acetic acid	NA	NA	The column was eluted at a flow rate of 450 μL/min isocratically for 1 minute at 80% mobile phase A (95:5:0.1 vol/vol/vol 10 mM ammonium acetate/methanol/acetic acid), followed by a linear gradient to 80% mobile-phase B (99.9:0.1 vol/vol methanol/acetic acid) over 2 minutes, a linear gradient to 100% mobile phase B over 7 minutes, and then 3 minutes at 100% mobile-phase B.		NA	450	metabolomics	Julian Avila-Pacheco	2018-02-07
632	ST000929	CH001073	RP	L1	100	2.1	1.8	Waters	Waters ACQUITY UPLC HSS T3	H2O + 0.1% formic acid	MeOH + 0.1% formic acid	NA	NA	Time(min) Flow Rate(mL/min) %A %B Curve 1. Initial 0.400 99.0 1.0 2. 1.00 0.400 99.0 1.0 3. 16.00 0.400 1.0 99.0 4. 20.00 0.400 1.0 99.0 5. 20.50 0.400 99.0 1.0 6. 22.00 0.400 99.0 1.0	strange notation	8°C	400	metabolomics	Susan Sumner	2018-12-11
633	ST000930	CH001074	RP	L7	100	2	1.7	Waters	ambiguous/incorrect information	NA	NA	NA	NA	NA		NA	NA	NA	Casey Theriot	2018-03-15
634	ST000931	CH001075	Other	NA	150	NA	4	Microsolv	MicroSolv Technology Corp. Cogent Diamond Hydride	NA	NA	NA	NA	NA		NA	NA	NA	Kyu Rhee	2018-04-10
635	ST000932	CH001076	Other	NA	150	NA	4	Microsolv	MicroSolv Technology Corp. Cogent Diamond Hydride	NA	NA	NA	NA	NA		NA	NA	NA	Kyu Rhee	2018-04-10
636	ST000934	CH001078	RP	L1	150	2.1	1.9	ThermoFisher	Thermo Scientific Hypersil GOLD	H2O + 0.1% formic acid	ACN	NA	NA	NA		NA	350	metabolomics	Adebayo Adewale	2018-12-11
637	ST000935	CH001079	Other	NA	150	NA	4	Microsolv	MicroSolv Technology Corp. Cogent Diamond Hydride	NA	NA	NA	NA	NA		NA	NA	NA	Kyu Rhee	2018-04-10
638	ST000936	CH001080	Other	NA	150	NA	4	Microsolv	MicroSolv Technology Corp. Cogent Diamond Hydride	NA	NA	NA	NA	NA		NA	NA	NA	Kyu Rhee	2018-04-10
639	ST000937	CH001081	Other	NA	150	NA	4	Microsolv	MicroSolv Technology Corp. Cogent Diamond Hydride	NA	NA	NA	NA	NA		NA	NA	NA	Kyu Rhee	2018-04-10
640	ST000940	CH001083	Other	NA	150	NA	4	Microsolv	MicroSolv Technology Corp. Cogent Diamond Hydride	NA	NA	NA	NA	NA		NA	NA	NA	Kyu Rhee	2018-04-10
641	ST000941	CH001084	Other	NA	150	NA	4	Microsolv	MicroSolv Technology Corp. Cogent Diamond Hydride	NA	NA	NA	NA	NA		NA	NA	NA	Kyu Rhee	2018-04-10
642	ST000942	CH001085	Other	NA	150	NA	4	Microsolv	MicroSolv Technology Corp. Cogent Diamond Hydride	NA	NA	NA	NA	NA		NA	NA	NA	Kyu Rhee	2018-04-10
643	ST000943	CH001086	Other	NA	150	NA	4	Microsolv	MicroSolv Technology Corp. Cogent Diamond Hydride	NA	NA	NA	NA	NA		NA	NA	NA	Kyu Rhee	2018-04-10
644	ST000947	CH001090	RP	L1	NA	NA	NA	Agilent Technologies	Agilent ZORBAX Extend-C18	NA	NA	NA	NA	NA		NA	NA	NA	Al Chang	2020-04-13
645	ST000948	CH001091	RP	NA	NA	NA	NA	NA	NA	NA	NA	NA	NA	NA		NA	NA	NA	Alice Chang	2020-04-13
646	ST000953	CH001096	RP	L1	100	2.1	2	Advanced Chromatography Technologies	Advanced Chromatography Technologies ACE Excel C18-PFP	H2O + 0.1% formic acid	ACN	NA	NA	NA		NA	350	metabolomics	Sara Cahan	2019-05-15
647	ST000955	CH001098	RP	L1	100	2.1	2	Advanced Chromatography Technologies	Advanced Chromatography Technologies ACE Excel C18-PFP	H2O + 0.1% formic acid	NA	NA	NA	NA		NA	350	metabolomics	Rebecca Hesterberg	2019-05-15
648	ST000956	CH001099	RP	L1	100	2.1	2	Advanced Chromatography Technologies	Advanced Chromatography Technologies ACE Excel C18-PFP	H2O + 0.1% formic acid	ACN	NA	NA	NA		NA	350	metabolomics	Yi Xu	2019-05-15
649	ST000957	CH001100	RP	L1	100	2.1	2	Advanced Chromatography Technologies	Advanced Chromatography Technologies ACE Excel C18-PFP	H2O + 0.1% formic acid	ACN	NA	NA	NA		NA	350	metabolomics	Olivia Carney	2019-05-15
650	ST000959	CH001102	RP	L1	150	2.1	1.7	Waters	Waters ACQUITY UPLC BEH C18	NA	NA	NA	NA	NA		NA	NA	NA	Brian Hoffmann	2020-04-15
651	ST000960	CH001103	RP	L7	150	2	1.7	Waters	ambiguous/incorrect information	NA	NA	NA	NA	NA		NA	NA	NA	Brian Hoffmann	2020-04-15
652	ST000961	CH001104	RP	L1	150	2.1	1.7	Waters	Waters ACQUITY UPLC BEH C18	NA	NA	NA	NA	NA		NA	NA	NA	Brian Hoffmann	2020-04-15
653	ST000963	CH001106	RP	L62	150	2.1	3	Thermo Fisher Scientific	Thermo Scientific Acclaim C30	40% H2O / 60% MeOH + 10 mM ammonium acetate + 0.2% formic acid	60% MeOH / 40% chloroform + 10 mM ammonium acetate + 0.2% formic acid	NA	NA	The gradient was 35-100% solvent B over 13.0 min, 100% solvent B over 13.0-13.8 min, 100-35% solvent B over 13.8-14.5 min, 35% solvent B over 14.5-18.0 min, 0% solvent B over 18.0-20.0 min.		30 (negative mode)/45 (positive mode)	260	metabolomics	Sanjoy Bhattacharya	2018-09-27
654	ST000966	CH001109	RP	NA	150	4.6	5	NA	ambiguous/incorrect information	H2O + 0.1% formic acid	ACN + 0.1% ammonium formate (pH 5.8)	NA	NA	0-1 minutes from A-B (90:10) to A-B (90:10); 1-12 minutes from A-B (90:10) to A-B (30:70); 12-12.1 minutes from A-B (30:70) to A-B (0:100); 12.1-15 minutes from A-B (0:100) to A-B (0:100); 15-15.1 minutes from A-B (0:100) to A-B (90:10); 15.1-20 minutes from A-B(90:10) to A-B (90:10)		NA	100	metabolomics	Jia Xu	2018-06-05
655	ST000971	CH001115	HILIC	L68	150	2.1	1.7	Waters	Waters ACQUITY UPLC BEH Amide	NA	NA	NA	NA	NA		NA	NA	NA	Brian Hoffmann	2020-04-16
656	ST000971	CH001116	RP	L1	150	2.1	1.8	Waters	Waters ACQUITY UPLC HSS C18	NA	NA	NA	NA	NA		NA	NA	NA	Brian Hoffmann	2020-04-16
657	ST000973	CH001119	RP	L1	150	2.1	1.9	ThermoFisher	Thermo Scientific Hypersil GOLD	H2O + 0.1% formic acid	ACN	NA	NA	NA		NA	350	metabolomics	Adebayo Adewale	2018-12-11
658	ST000977	CH001123	RP	L1	150	2.1	1.7	Waters	Waters ACQUITY UPLC BEH C18	H2O + 0.1% acetic acid	90% ACN / 10% iPrOH	NA	NA	NA		60°C	250	metabolomics	Oliver Fiehn	2018-07-17
659	ST000980	CH001126	RP	L1	150	2.1	3	Merck	Merck Discovery HS C18	H2O + 0.1% formic acid	ACN + 0.1% formic acid	NA	NA	initial condition was set at 25% B, increasing to 95% B in 35 min, followed by re-equilibration for 1 min, finally it was held for 9 min in initial conditions		40°C	600	metabolomics	David Obeso Montero	2018-07-17
660	ST000980	CH001127	RP	L1	200	2.1	3	Merck	ambiguous/incorrect information	H2O + 0.1% formic acid	ACN + 0.1% formic acid	NA	NA	initial condition was set at 25% B, increasing to 95% B in 35 min, followed by re-equilibration for 1 min, finally it was held for 9 min in initial conditions		40°C	600	metabolomics	David Obeso Montero	2018-07-17
661	ST000982	CH001130	RP	NA	NA	NA	NA	NA	NA	NA	NA	NA	NA	NA		NA	NA	NA	Jia Xu	2018-08-27
662	ST000983	CH001131	RP	L1	100	2.1	1.7	Waters	Waters ACQUITY UPLC CSH C18	40% H2O / 60% ACN + 10 mM ammonium formate + 10 mM formic acid	10% ACN / 90% iPrOH + 10 mM formic acid + 10 mM ammonium formate	NA	NA	15% B to 99% B in 13 min		65°C	600	lipidomics	Maureen Kachman	2017-12-06
663	ST000984	CH001132	RP	L1	100	2.1	1.7	Waters	Waters ACQUITY UPLC CSH C18	40% H2O / 60% ACN + 10 mM ammonium formate + 10 mM formic acid	10% ACN / 90% iPrOH + 10 mM formic acid + 10 mM ammonium formate	NA	NA	15% B to 99% B in 13 min		65°C	600	lipidomics	Maureen Kachman	2017-12-06
664	ST000985	CH001133	RP	L1	100	2.1	1.7	Waters	Waters ACQUITY UPLC CSH C18	40% H2O / 60% ACN + 10 mM ammonium formate + 10 mM formic acid	10% ACN / 90% iPrOH + 10 mM formic acid + 10 mM ammonium formate	NA	NA	15% B to 99% B in 13 min		65°C	600	lipidomics	Maureen Kachman	2017-12-06
665	ST000986	CH001134	RP	L1	100	2.1	1.7	Waters	Waters ACQUITY UPLC CSH C18	40% H2O / 60% ACN + 10 mM ammonium formate + 10 mM formic acid	10% ACN / 90% iPrOH + 10 mM formic acid + 10 mM ammonium formate	NA	NA	15% B to 99% B in 13 min		65°C	600	lipidomics	Maureen Kachman	2017-12-06
666	ST000987	CH001135	RP	L1	100	2.1	1.7	Waters	Waters ACQUITY UPLC CSH C18	40% H2O / 60% ACN + 10 mM ammonium formate + 10 mM formic acid	10% ACN / 90% iPrOH + 10 mM formic acid + 10 mM ammonium formate	NA	NA	15% B to 99% B in 13 min		65°C	600	lipidomics	Maureen Kachman	2017-12-06
667	ST000988	CH001136	RP	L1	100	2.1	1.7	Waters	Waters ACQUITY UPLC CSH C18	40% H2O / 60% ACN + 10 mM ammonium formate + 10 mM formic acid	10% ACN / 90% iPrOH + 10 mM formic acid + 10 mM ammonium formate	NA	NA	15% B to 99% B in 13 min		65°C	600	lipidomics	Maureen Kachman	2018-04-10
668	ST000989	CH001137	RP	L1	100	2.1	1.7	Waters	Waters ACQUITY UPLC CSH C18	40% H2O / 60% ACN + 10 mM ammonium formate + 10 mM formic acid	10% ACN / 90% iPrOH + 10 mM formic acid + 10 mM ammonium formate	NA	NA	15% B to 99% B in 13 min		65°C	600	lipidomics	Maureen Kachman	2017-12-06
669	ST000990	CH001138	RP	L1	100	2.1	1.7	Waters	Waters ACQUITY UPLC CSH C18	40% H2O / 60% ACN + 10 mM ammonium formate + 10 mM formic acid	10% ACN / 90% iPrOH + 10 mM formic acid + 10 mM ammonium formate	NA	NA	15% B to 99% B in 13 min		65°C	600	lipidomics	Maureen Kachman	2017-12-06
670	ST000991	CH001139	RP	L1	100	2.1	1.7	Waters	Waters ACQUITY UPLC CSH C18	40% H2O / 60% ACN + 10 mM ammonium formate + 10 mM formic acid	10% ACN / 90% iPrOH + 10 mM formic acid + 10 mM ammonium formate	NA	NA	15% B to 99% B in 13 min		65°C	600	lipidomics	Maureen Kachman	2017-12-06
671	ST000992	CH001140	RP	L1	50	2.1	1.8	Waters	Waters ACQUITY UPLC HSS T3	NA	NA	NA	NA	NA		NA	NA	NA	Maureen Kachman	2018-08-27
672	ST000992	CH001141	RP	L1	50	2.1	1.8	Waters	Waters ACQUITY UPLC HSS T3	NA	NA	NA	NA	NA		NA	NA	NA	Maureen Kachman	2018-08-27
673	ST000995	CH001142	RP	L1	150	2.1	1.7	Waters	Waters ACQUITY UPLC BEH C18	NA	NA	NA	NA	NA		NA	NA	NA	Steven O'Hara	2019-07-17
674	ST000996	CH001143	RP	L1	150	2.1	1.7	Waters	Waters ACQUITY UPLC BEH C18	NA	NA	NA	NA	NA		NA	NA	NA	Steven O'Hara	2019-07-17
675	ST000997	CH001144	RP	L7	150	2.1	1.7	Waters	Waters ACQUITY UPLC BEH C8	NA	NA	NA	NA	NA		NA	NA	NA	Steven O'Hara	2019-07-17
676	ST000998	CH001145	HILIC	NA	150	2.1	5	Altma	column unkown	NA	NA	NA	NA	NA		NA	NA	NA	Steven O'Hara	2019-07-17
677	ST000999	CH001146	RP	L1	100	2.1	1.7	Waters	Waters ACQUITY UPLC BEH C18	NA	NA	NA	NA	NA		50°C	NA	NA	Arwen Gao	2018-07-13
678	ST001000	CH001359	HILIC	L3	150	2	NA	Waters	Waters Atlantis HILIC Silica	NA	NA	NA	NA	NA		NA	NA	NA	Julian Avila-Pacheco	2019-04-17
679	ST001000	CH001360	HILIC	L8	150	2	3	Phenomenex	Phenomenex Luna NH2	NA	NA	NA	NA	NA		NA	NA	NA	Julian Avila-Pacheco	2019-04-17
680	ST001000	CH001361	RP	L1	150	2	NA	Waters	Waters ACQUITY UPLC HSS T3	NA	NA	NA	NA	NA		NA	NA	NA	Julian Avila-Pacheco	2019-04-17
681	ST001000	CH001362	RP	L7	100	2	1.7	Waters	ambiguous/incorrect information	NA	NA	NA	NA	NA		NA	NA	NA	Julian Avila-Pacheco	2019-04-17
682	ST001005	CH001159	RP	L1	150	2.1	1.7	Waters	Waters ACQUITY UPLC BEH C18	NA	NA	NA	NA	NA		NA	NA	NA	Denis Guttridge	2019-07-17
683	ST001008	CH001161	RP	L1	100	2.1	2.5	Phenomenex	ambiguous/incorrect information	97% H2O / 3% MeOH + 15 mM acetic acid + 10 mM tributylamine	MeOH	NA	NA	0 min, 0% B; 5 min, 20% B; 7.5 min, 20% B; 13 min, 55% B; 15.5 min, 95% B; 18.5 min, 95% B; 19 min, 0% B; and 25 min, 0% B		30°C	200	metabolomics	Robert Nichols	2018-08-27
684	ST001009	CH001162	RP	L7	150	2	1.7	Waters	ambiguous/incorrect information	NA	NA	NA	NA	NA		NA	NA	NA	Denis Guttridge	2020-07-15
685	ST001010	CH001163	RP	L1	150	2.1	1.7	Waters	Waters ACQUITY UPLC BEH C18	NA	NA	NA	NA	NA		NA	NA	NA	Denis Guttridge	2020-07-15
686	ST001011	CH001164	RP	L1	150	2.1	1.7	Waters	Waters ACQUITY UPLC BEH C18	NA	NA	NA	NA	NA		NA	NA	NA	Denis Guttridge	2020-07-15
687	ST001012	CH001165	RP	L1	150	2.1	1.7	Waters	Waters ACQUITY UPLC BEH C18	NA	NA	NA	NA	NA		NA	NA	NA	Denis Guttridge	2020-07-15
688	ST001014	CH001167	RP	L7	150	2.1	1.7	Waters	Waters ACQUITY UPLC BEH C8	NA	NA	NA	NA	NA		NA	NA	NA	Denis Guttridge	2020-07-15
689	ST001015	CH001168	RP	L7	150	2.1	1.7	Waters	Waters ACQUITY UPLC BEH C8	NA	NA	NA	NA	NA		NA	NA	NA	Denis Guttridge	2020-07-15
690	ST001016	CH001169	RP	L7	150	2.1	1.7	Waters	Waters ACQUITY UPLC BEH C8	NA	NA	NA	NA	NA		NA	NA	NA	Denis Guttridge	2020-07-15
691	ST001017	CH001170	HILIC	L68	150	2.1	1.7	Waters	Waters ACQUITY UPLC BEH Amide	NA	NA	NA	NA	NA		NA	NA	NA	Denis Guttridge	2020-07-15
692	ST001017	CH001171	RP	L1	150	2.1	1.8	Waters	Waters ACQUITY UPLC HSS C18	NA	NA	NA	NA	NA		NA	NA	NA	Denis Guttridge	2020-07-15
693	ST001018	CH001172	HILIC	L68	150	2.1	1.7	Waters	Waters ACQUITY UPLC BEH Amide	NA	NA	NA	NA	NA		NA	NA	NA	Denis Guttridge	2020-07-15
694	ST001018	CH001173	RP	L1	150	2.1	1.8	Waters	Waters ACQUITY UPLC HSS C18	NA	NA	NA	NA	NA		NA	NA	NA	Denis Guttridge	2020-07-15
695	ST001019	CH001174	RP	L1	100	2.1	1.8	Agilent Technologies	Agilent ZORBAX RRHD Eclipse Plus C18	NA	NA	NA	NA	NA		NA	NA	NA	Yow Keat Tham	2018-07-25
696	ST001020	CH001175	HILIC	L68	150	2.1	1.7	Waters	Waters ACQUITY UPLC BEH Amide	NA	NA	NA	NA	NA		NA	NA	NA	Chang Su-youne	2020-07-15
697	ST001020	CH001176	RP	L1	150	2.1	1.8	Waters	Waters ACQUITY UPLC HSS C18	NA	NA	NA	NA	NA		NA	NA	NA	Chang Su-youne	2020-07-15
698	ST001021	CH001177	HILIC	L68	150	2.1	1.7	Waters	Waters ACQUITY UPLC BEH Amide	NA	NA	NA	NA	NA		NA	NA	NA	Chang Su-youne	2020-07-15
699	ST001021	CH001178	RP	L1	150	2.1	1.8	Waters	Waters ACQUITY UPLC HSS C18	NA	NA	NA	NA	NA		NA	NA	NA	Chang Su-youne	2020-07-15
700	ST001022	CH001179	HILIC	L68	150	2.1	1.7	Waters	Waters ACQUITY UPLC BEH Amide	NA	NA	NA	NA	NA		NA	NA	NA	Chang Su-youne	2020-07-15
701	ST001022	CH001180	RP	L1	150	2.1	1.8	Waters	Waters ACQUITY UPLC HSS C18	NA	NA	NA	NA	NA		NA	NA	NA	Chang Su-youne	2020-07-15
702	ST001027	CH001185	RP	L1	150	2.1	1.7	Waters	ambiguous/incorrect information	40% H2O / 60% ACN + 10 mM ammonium formate + 0.1% formic acid	2% H2O / 8% ACN / 90% iPrOH + 10 mM ammonium formate + 0.1% formic acid	40% H2O / 60% ACN	2% H2O / 8% ACN / 90% iPrOH + 10 mM ammonium formate + 0.1% formic acid	NA		50°C	500	?	Allison Levy	2018-08-27
703	ST001029	CH001187	RP	L1	100	2.1	1.8	Waters	Waters ACQUITY UPLC HSS T3	NA	NA	NA	NA	NA		NA	NA	NA	Randi Gant-Branum	2018-08-27
704	ST001029	CH001188	HILIC	L3	50	2.1	2.6	Phenomenex	Phenomenex Kinetex HILIC	NA	NA	NA	NA	NA		NA	NA	NA	Randi Gant-Branum	2018-08-27
705	ST001033	CH001193	HILIC	L122	NA	NA	NA	Merck	Merck SeQuant ZIC-pHILIC	H2O + 20 mM ammonium carbonate	ACN	NA	NA	linear gradient -time, %B as follows: 0min- 80%, 15min- 50%, 18min- 5%, 21min- 5%, 24min- 80%, 32min- 80%.		25°C	300	metabolomics	Darren Creek	2018-08-27
706	ST001052	CH001217	RP	L1	150	2.1	1.7	Waters	Waters ACQUITY UPLC BEH C18	40% H2O / 60% ACN + 10 mM ammonium formate + 0.1% formic acid	2% H2O / 8% ACN / 90% iPrOH +10 mM ammonium formate + 0.1% formic acid	NA	NA	The gradient included 32% D at 0 min, 40% D at 1 min, a hold at 40% D until 1.5 min, 45% D at 4 min, 50% D at 5 min, 60% D at 8 min, 70% D at 11 min, 80% D at 14 min, 100% D at 16 min, and a hold at 100% D until 17 min. The total run time was 22 min, which included a 5-min equilibration.		60°C	450	lipidomics	Maureen Kachman	2017-12-06
707	ST001057	CH001220	RP	L1	100	2	2.5	Phenomenex	Phenomenex Synergi Hydro-RP	H2O + 10 mM tributylamine	MeOH	NA	NA	NA		NA	300	metabolomics	Pramod Wangikar	2018-09-27
708	ST001058	CH001226	RP	L1	100	2.1	1.7	Waters	Waters ACQUITY UPLC CSH C18	NA	NA	NA	NA	NA		NA	NA	NA	Curt Omiecinski	2019-01-22
709	ST001058	CH001227	RP	L1	100	2.1	1.7	Waters	Waters ACQUITY UPLC CSH C18	NA	NA	NA	NA	NA		NA	NA	NA	Curt Omiecinski	2019-01-22
710	ST001059	CH001225	RP	L1	150	2.1	1.7	Waters	Waters ACQUITY UPLC BEH C18	40% H2O / 60% ACN + 10 mM ammonium formate + 0.1% formic acid	2% H2O / 8% ACN / 90% iPrOH +10 mM ammonium formate + 0.1% formic acid	NA	NA	The gradient included 32% D at 0 min, 40% D at 1 min, a hold at 40% D until 1.5 min, 45% D at 4 min, 50% D at 5 min, 60% D at 8 min, 70% D at 11 min, 80% D at 14 min, 100% D at 16 min, and a hold at 100% D until 17 min. The total run time was 22 min, which included a 5-min equilibration.		60°C	450	lipidomics	Maureen Kachman	2017-12-06
711	ST001061	CH001224	RP	L1	50	2.1	1.7	Waters	Waters ACQUITY UPLC BEH C18	40% H2O / 60% ACN + 10 mM ammonium formate + 0.1% formic acid	2% H2O / 8% ACN / 90% iPrOH + 10 mM ammonium formate + 0.1% formic acid	NA	NA	80% A and 20% B at 0 min; 80% A and 20% B at 1 min; 70% A and 30% B at 3 min; 55% A and 45% B at 4 min; 40% A and 60% B at 6 min; 35% A and 65% B at 8 min; 35% A and 65% B at 10 min; 10% A and 90% B at 15 min; 2% A and 98% B at 17 min; 2% A and 98% B at 18 min; 80% A and 20% B at 19 min; 80% A and 20% B at 23 min		4°C	250	lipidomics	Maureen Kachman	2017-12-06
712	ST001062	CH001229	RP	L1	100	2.1	1.7	Waters	Waters ACQUITY UPLC CSH C18	40% H2O / 60% ACN + 10 mM ammonium formate + 0.1% formic acid	10% ACN / 90% iPrOH + 10 mM ammonium formate + 0.1% formic acid	NA	NA	0 min 15% (B); 0−2 min 30% (B); 2−2.5 min 48% (B); 2.5−11 min 82% (B); 11−11.5 min 99% (B); 11.5−12 min 99% (B); 12−12.1 min 15% (B); and 12.1−15 min 15% (B)		65°C	600	lipidomics	Maureen Kachman	2017-12-06
713	ST001062	CH001228	HILIC	L68	150	2.1	1.7	Waters	Waters ACQUITY UPLC BEH Amide	H2O + 10 mM ammonium formate + 0.125% formic acid	5% H2O / 95% ACN + 10 mM ammonium formate + 0.125% formic acid	NA	NA	The gradient started at 100% B for 2 minutes, then brought to 70% B by 7.7 minutes, 40% B by 9.5 minutes, back to 100% B by 12.75 minutes and held at 100% B until 17 minutes.		45°C	400	metabolomics	Jacob Folz	2019-03-06
714	ST001063	CH001230	RP	L1	50	2.1	3	Waters	Waters XBridge BEH C18	H2O + 0.01% acetic acid + 1 mM ammonia	75% EtOH / 25% iPrOH + 0.001% acetic acid + 0.2 mM ammonia	NA	NA	NA		NA	NA	metabolomics	Ayumi Ando	2019-10-11
715	ST001065	CH001231	RP	L1	50	2.1	3	Waters	Waters XBridge BEH C18	H2O + 0.01% acetic acid + 1 mM ammonia	75% EtOH / 25% iPrOH + 0.001% acetic acid + 0.2 mM ammonia	NA	NA	NA		NA	NA	metabolomics	Ayumi Ando	2019-10-11
716	ST001066	CH001232	RP	L1	50	2.1	3	Waters	Waters XBridge BEH C18	H2O + 0.01% acetic acid + 1 mM ammonia	75% EtOH / 25% iPrOH + 0.001% acetic acid + 0.2 mM ammonia	NA	NA	NA		NA	NA	metabolomics	Ayumi Ando	2019-10-11
717	ST001067	CH001233	RP	L1	50	2.1	3	Waters	Waters XBridge BEH C18	H2O + 0.01% acetic acid + 1 mM ammonia	75% EtOH / 25% iPrOH + 0.001% acetic acid + 0.2 mM ammonia	NA	NA	NA		NA	NA	metabolomics	Ayumi Ando	2019-10-11
718	ST001068	CH001234	HILIC	L8	100	3	3	Phenomenex	Phenomenex Luna NH2	NA	NA	NA	NA	NA		NA	NA	NA	Sean Harshman	2018-12-11
719	ST001069	CH001235	RP	L1	150	2.1	NA	Waters	Waters Atlantis T3	H2O + 0.1% formic acid	MeOH + 0.1% formic acid	NA	NA	100% Solvent A to 90% Solvent B	ambiguous/incorrect information	30°C	250	metabolomics	Bryna Fitzgerald	2018-12-11
720	ST001070	CH001236	RP	NA	150	0.05	2	Thermo Fisher Scientific	Thermo Scientific EASY-Spray PepMap RSLC C18	NA	NA	NA	NA	NA		NA	NA	NA	Sean Harshman	2018-12-11
721	ST001072	CH001238	RP	NA	150	0.05	2	Thermo Fisher Scientific	Thermo Scientific EASY-Spray PepMap RSLC C18	NA	NA	NA	NA	NA		NA	NA	NA	Sean Harshman	2018-12-11
722	ST001073	CH001239	RP	L62	150	2.1	3	Thermo Fisher Scientific	Thermo Scientific Acclaim C30	40% H2O / 60% MeOH + 10 mM ammonium acetate + 0.2% formic acid	60% MeOH / 40% chloroform + 10 mM ammonium acetate + 0.2% formic acid	NA	NA	The gradient was 35-100% solvent B over 13.0 min, 100% solvent B over 13.0-13.8 min, 100-35% solvent B over 13.8-14.5 min, 35% solvent B over 14.5-18.0 min, 0% solvent B over 18.0-20.0 min.		30°C	260	metabolomics	Sanjoy Bhattacharya	2018-12-11
723	ST001074	CH001240	RP	L1	100	2	2.5	Phenomenex	Phenomenex Synergi Hydro-RP	NA	NA	NA	NA	NA		NA	NA	NA	Edward Owen	2018-10-16
724	ST001076	CH001242	RP	L96	150	2.1	3.5	Agilent Technologies	Agilent ZORBAX SB-Aq	NA	NA	NA	NA	NA		NA	NA	NA	Roan Louw	2019-01-22
725	ST001077	CH001243	RP	L96	150	2.1	3.5	Agilent Technologies	Agilent ZORBAX SB-Aq	NA	NA	NA	NA	NA		NA	NA	NA	Roan Louw	2019-01-22
726	ST001079	CH001286	HILIC	L68	50	2.1	2.5	Waters	Waters XBridge BEH Amide	H2O	ACN	NA	NA	22.5% A, 75% B, 2.5% C hold for 1.5 min, with linear gradient to 77.5% A," "20% B, 2.5% C at 4 min, hold for 1 min, resulting in a total analytical run time" "of 5 min. During the flushing phase (reverse phase analytical separation), the" "HILIC column is equilibrated with a wash solution of 77.5% A, 20% B, 2.5% C + 0.35 mL/min for 1.5 min; linear increase to 0.4 mL/min at 4 min, hold for 1 min		60°C	350/400	metabolomics		under embmargo
727	ST001079	CH001287	HILIC	NA	50	2.1	3	Thermo Fisher Scientific	ambiguous/incorrect information	H2O	ACN	NA	NA	60% A, 35% B, 5% C hold" "for 0.5 min, with linear gradient to 0% A, 95% B, 5% C at 1.5 min, hold for 3.5" "min, resulting in a total analytical run time of 5 min. During the flushing" "phase (HILIC analytical separation), the C18 column is equilibrated with a wash" "solution of 0% A, 95% B, 5% C until 2.5 min, followed by an equilibration" "solution of 60% A, 35% B, 5% C for 2.5 min. + 0.4 mL/mi…		60°C	400/500	metabolomics		under embmargo
728	ST001080	CH001246	RP	L1	100	2	2.5	Phenomenex	Phenomenex Synergi Hydro-RP	H2O + 15 mM acetic acid + 10 mM tributylamine	MeOH	NA	NA	0% B (0 min), 0% B (2min), 35% B (8 min), 35% B (10.5 min), 90% B (15.50 min), 90% B (20.5 min) and 0% B (22 min)		NA	300	metabolomics	Pramod Wangikar	2019-08-01
729	ST001081	CH001247	RP	L1	50	2.1	1.7	Waters	Waters ACQUITY UPLC BEH C18	40% H2O / 60% ACN + 10 mM ammonium formate + 0.1% formic acid	ambiguous/incorrect information	NA	NA	0-1 min 55% A: 1-1.1 min. 50% A; 1.1-5.0 min 45% A; 5.0-5.1 min 30% A; 5.1-8.0 min 1%A; 8.0-8.1 min 60% A; and 8.1-9.5 min held at 60% A		40°C	400	metabolomics	Facundo Fernandez	2019-10-11
730	ST001082	CH001248	HILIC	L3	75	2.1	2.5	Waters	Waters XBridge BEH HILIC	ambiguous/incorrect information	ACN + 0.05% ammonium hydroxide	NA	NA	0-7.0 min. 63% A; 7.0-7.2 min 5% A with an increased flow rate of 500 µL min-1; 7.2-9.9 min 5% A with a decreased flow rate of 300 µL min-1; and 9.9-10.0 min held at 5% A		50°C	300	metabolomics	Facundo Fernandez	2020-01-13
731	ST001087	CH001252	RP	L1	100	2.1	1.8	Agilent Technologies	Agilent ZORBAX RRHD Eclipse Plus C18	H2O + 0.1% formic acid	ACN + 0.1% formic acid	NA	NA	t= 0 min, 5% B; t=2 min, 5% B; t=15 min, 98% B; t=18min, 98%; t=20 min, 5% B and the final stop time, t=25 min, 5% B		30°C	450	metabolomics	Mun Fai Loke	2018-12-11
732	ST001089	CH001254	HILIC	L3	50	2.1	2.6	Phenomenex	Phenomenex Kinetex HILIC	NA	NA	NA	NA	NA		NA	NA	NA	Anna Mathew	2019-10-11
733	ST001091	CH001255	HILIC	L68	50	2.1	2.5	Waters	Waters XBridge BEH Amide	H2O	ACN	NA	NA	A= water, B= acetontrile, C= 2% formic acid in water; 22.5% A, 75% B, 2.5% C hold for 1.5 min, linear gradient to 77.5% A, 20% B, 2.5% C at 4 min, hold for 1 min + 0.35 mL/min for 1.5 min; linear increase to 0.4 mL/min at 4 min, hold for 1 min		60°C	350/400	metabolomics	Karan Uppal	2019-09-23
734	ST001091	CH001256	HILIC	NA	50	2.1	3	Thermo Fisher Scientific	ambiguous/incorrect information	H2O	ACN	NA	NA	60% A, 35% B, 5% C hold" "for 0.5 min, with linear gradient to 0% A, 95% B, 5% C at 1.5 min, hold for 3.5" "min, resulting in a total analytical run time of 5 min. During the flushing" "phase (HILIC analytical separation), the C18 column is equilibrated with a wash" "solution of 0% A, 95% B, 5% C until 2.5 min, followed by an equilibration" "solution of 60% A, 35% B, 5% C for 2.5 min + 0.4 mL/min…		60°C	400/500	metabolomics	Karan Uppal	2019-09-23
735	ST001093	CH001257	RP	L1	100	2.1	1.7	Waters	Waters ACQUITY UPLC BEH C18	40% H2O / 60% ACN + 10 mM ammonium formate	5% ACN / 95% iPrOH + 10 mM ammonium formate	NA	NA	40–43% B (0–2 min), 43–50% B (over 0.1 min), 50–54% B (over 10 min), 54–70% B (over 0.1 min), 70–99% B (over 5.9 min), 99-40% B (over 0.1 min), and 40% B (for 2 min)		55°C	300	lipidomics	Maureen Kachman	2017-12-06
736	ST001094	CH001258	RP	L1	NA	NA	NA	Agilent Technologies	Agilent ZORBAX RRHD SB-C20	NA	NA	NA	NA	NA		NA	NA	NA	Alison Bauer	2020-03-03
737	ST001095	CH001259	RP	L1	100	2.1	1.7	Waters	Waters ACQUITY UPLC BEH C18	H2O + 0.1% formic acid	ACN + 0.1% formic acid	NA	NA	99.5% solvent A/0.5% solvent B at 0 min, 99.5%A/0.5%B at 0.1 min, 20%A/80%B at 10 min, 0.5%A/99.5%B at 10.1 min, 0.5%A/99.5%B at 12.0 min, 99.5%A/0.5%B at 12.1 min and 99.5%A/0.5%B at 15.0 min + 0.3 ml/min at 0 min, 0.3 ml/min at 10 min, 0.4 ml/min at 10.1 min, 0.4 ml/min at 14.4 min, and 0.3 ml/min at 14.5 min		40°C	300/400	metabolomics	Hiroshi Tsugawa	2018-12-11
738	ST001096	CH001260	RP	L1	100	2.1	1.7	Waters	Waters ACQUITY UPLC BEH C18	H2O + 0.1% formic acid	ACN + 0.1% formic acid	NA	NA	99.5% solvent A/0.5% solvent B at 0 min, 99.5%A/0.5%B at 0.1 min, 20%A/80%B at 10 min, 0.5%A/99.5%B at 10.1 min, 0.5%A/99.5%B at 12.0 min, 99.5%A/0.5%B at 12.1 min and 99.5%A/0.5%B at 15.0 min + 0.3 ml/min at 0 min, 0.3 ml/min at 10 min, 0.4 ml/min at 10.1 min, 0.4 ml/min at 14.4 min, and 0.3 ml/min at 14.5 min		40°C	300/400	metabolomics	Hiroshi Tsugawa	2018-12-11
739	ST001099	CH001266	RP	L1	100	2.1	1.8	Agilent Technologies	Agilent ZORBAX RRHD SB-C22	H2O + 0.1% formic acid	4% H2O / 36% ACN / 60% iPrOH + 0.1% formic acid	NA	NA	NA		60°C	700	lipidomics	Maureen Kachman	2020-03-03
740	ST001099	CH001267	HILIC	L8	250	2	5	Phenomenex	ambiguous/incorrect information	50% H2O / 50% ACN + 20 mM ammonium acetate (pH 9.45)	ACN	NA	NA	NA		20°C	500	metabolomics	Nichole Reisdorph	2019-05-15
741	ST001102	CH001265	RP	L1	100	2.1	1.7	Waters	Waters ACQUITY UPLC CSH C18	NA	NA	NA	NA	NA		65°C	600	NA	Krista Nichols	2019-01-22
742	ST001104	CH001268	RP	L1	150	2.1	NA	Waters	Waters Atlantis T3	H2O + 0.1% formic acid	MeOH + 0.1% formic acid	NA	NA	100% Solvent A to 90% Solvent B	ambiguous/incorrect information	30°C	250	metabolomics	Bryna Fitzgerald	2019-01-22
743	ST001105	CH001269	RP	L62	150	2.1	3	Thermo Fisher Scientific	Thermo Scientific Acclaim C30	40% H2O / 60% ACN + 10 mM ammonium formate + 0.1% formic acid	2% H2O / 8% ACN / 90% iPrOH + 10 mM ammonium formate + 0.1% formic acid	NA	NA	NA		4°C	NA	lipidomics	Maureen Kachman	2018-02-07
744	ST001106	CH001270	RP	L1	50	2.1	1.7	Waters	Waters ACQUITY UPLC BEH C18	40% H2O / 60% ACN + 10 mM ammonium formate + 0.1% formic acid	2% H2O / 8% ACN / 90% iPrOH + 10 mM ammonium formate + 0.1% formic acid	NA	NA	80% A and 20% B at 0 min; 80% A and 20% B at 1 min; 70% A and 30% B at 3 min; 55% A and 45% B at 4 min; 40% A and 60% B at 6 min; 35% A and 65% B at 8 min; 35% A and 65% B at 10 min; 10% A and 90% B at 15 min; 2% A and 98% B at 17 min; 2% A and 98% B at 18 min; 80% A and 20% B at 19 min; 80% A and 20% B at 23 min		4°C	500	lipidomics	Oliver Fiehn	2018-08-27
745	ST001111	CH001272	RP	L1	NA	NA	NA	Waters	Waters ACQUITY UPLC HSS T3	NA	NA	NA	NA	NA		NA	NA	NA	Arun Sreekumar	2019-01-22
746	ST001112	CH001273	NA	NA	NA	NA	NA	NA	NA	NA	NA	NA	NA	NA		NA	NA	NA	Ningnan Guan	2019-01-22
747	ST001114	CH001275	RP	L1	NA	NA	1.7	Waters	Waters ACQUITY UPLC BEH C18	H2O + 0.1% formic acid	ACN + 0.1% formic acid	NA	NA	NA		35°C	400	metabolomics	Lana Garmire	2019-01-22
748	ST001115	CH001278	RP	L62	150	2.1	3	Thermo Fisher Scientific	Thermo Scientific Acclaim C30	40% H2O / 60% MeOH + 10 mM ammonium acetate + 0.2% formic acid	60% MeOH / 40% chloroform + 10 mM ammonium acetate + 0.2% formic acid	NA	NA	35-100% solvent B over 13.0 min, 100% solvent B over 13.0-13.8 min, 100-35% solvent B over 13.8-14.5 min, 35% solvent B over 14.5-18.0 min, 0% solvent B over 18.0-20.0 min		30°C	260	metabolomics	Sanjoy Bhattacharya	2019-01-16
749	ST001117	CH001280	RP	L7	150	2.1	1.8	Agilent Technologies	Agilent ZORBAX RRHD Eclipse Plus C8	NA	NA	NA	NA	NA		NA	NA	NA	Carolina Gonzalez-Riano	2019-01-22
750	ST001117	CH001282	RP	L7	150	2.1	1.8	Agilent Technologies	Agilent ZORBAX RRHD Eclipse Plus C8	NA	NA	NA	NA	NA		NA	NA	NA	Carolina Gonzalez-Riano	2019-01-22
751	ST001119	CH001296	HILIC	L122	150	2.1	5	Merck	Merck SeQuant ZIC-pHILIC	H2O + 20 mM ammonium carbonate + 0.1% ammonium hydroxide	ACN	NA	NA	0-20 min: linear gradient from 80% to 20% B; 20-20.5 min: linear gradient from 20% to 80% B; 20.5-28min: hold at 80% B		25°C	150	metabolomics	Alexander Muir	2019-03-06
752	ST001120	CH001311	RP	L1	100	2.1	1.7	Waters	Waters ACQUITY UPLC CSH C18	NA	NA	NA	NA	NA		NA	NA	NA	Jayoung Kim	2019-03-06
753	ST001121	CH001323	RP	L1	100	2.1	1.7	Waters	Waters ACQUITY UPLC CSH C18	40% H2O / 60% ACN + 10 mM ammonium formate + 0.1% formic acid	10% ACN / 90% iPrOH + 10 mM ammonium formate + 0.1% formic acid	NA	NA	0 min 15% B; 0−2 min 30% B; 2−2.5 min 48% B; 2.5−11 min 82% B; 11−11.5 min 99% B; 11.5−12 min 99% B; 12−12.1 min 15% B; 12.1−15 min 15% B.		65°C	600	lipidomics	Oliver Fiehn	2020-06-03
754	ST001122	CH001324	HILIC	L68	150	2.1	1.7	Waters	Waters ACQUITY UPLC BEH Amide	H2O + 10 mM ammonium formate + 0.125% formic acid	5% H2O / 95% ACN + 10 mM ammonium formate + 0.125% formic acid	NA	NA	0 min 100% B; 0−2 min 100% B; 2−7.7 min 70% B; 7.7−9.5 min 40% B; 9.5−10.25 min 30% B; 10.25−12.75 min 100% B; 12.75−17 min 100% B		45°C	400	metabolomics	Ivana Blaženović	2019-02-26
755	ST001124	CH001326	RP	L1	100	3	3.5	Agilent Technologies	Agilent ZORBAX Eclipse XDB-C18	NA	NA	NA	NA	NA		NA	NA	NA	Alison Bauer	2019-02-27
756	ST001125	CH001338	RP	L7	100	2.1	1.7	Waters	Waters ACQUITY UPLC BEH C8	NA	NA	NA	NA	NA		NA	NA	NA	Julian Avila-Pacheco	2019-03-06
757	ST001126	CH001339	RP	L7	100	2.1	1.7	Waters	Waters ACQUITY UPLC BEH C8	NA	NA	NA	NA	NA		NA	NA	NA	Julian Avila-Pacheco	2019-03-06
758	ST001127	CH001340	RP	L7	100	2.1	1.7	Waters	Waters ACQUITY UPLC BEH C8	NA	NA	NA	NA	NA		NA	NA	NA	Julian Avila-Pacheco	2019-03-06
759	ST001128	CH001341	RP	L7	100	2.1	1.7	Waters	Waters ACQUITY UPLC BEH C8	NA	NA	NA	NA	NA		NA	NA	NA	Julian Avila-Pacheco	2019-03-06
760	ST001130	CH001342	HILIC	L114	100	2.1	3.5	Merck	Merck SeQuant ZIC-HILIC	H2O + 0.1% formic acid	ACN + 0.08% formic acid	ACN + 0.08% formic acid	NA	NA		20°C	150	metabolomics	Charandeep Singh	2020-06-20
761	ST001132	CH001344	RP	L1	150	2.1	NA	Thermo Fisher Scientific	Thermo Scientific Accucore C18	2% H2O / 98% ACN + 0.1% formic acid	98% H2O / 2% ACN + 30 mM ammonium formate + 0.1% formic acid	NA	NA	10% B in the first 2 min, 10% - 30% B in the next 5 min, followed by 30% - 60% in 3 min, and finally 60% - 90% in 5 min		30°C	300	metabolomics	PW Zhang	2020-03-03
762	ST001140	CH001351	RP	L1	50	2.1	1.8	Agilent Technologies	Agilent ZORBAX RRHD Eclipse Plus C18	60% H2O / 40% ACN + 10 mM ammonium formate	10% ACN / 90% iPrOH + 10 mM ammonium formate	NA	NA	20% B: 2 min, 20% - 60% B: 2 - 7 min, 60% - 100% B: 7 - 9 min, 20% B: 9 - 10.8 min		40°C	400	lipidomics	Scott Hogan	2018-04-10
763	ST001140	CH001352	RP	L1	50	2.1	1.8	Agilent Technologies	Agilent ZORBAX RRHD Eclipse Plus C18	60% H2O / 40% ACN + 10 mM ammonium formate	10% ACN / 90% iPrOH + 10 mM ammonium formate	NA	NA	20% B: 2 min, 20% - 60% B: 2 - 7 min, 60% - 100% B: 7 - 9 min, 20% B: 9 - 10.8 min		40°C	400	lipidomics	Scott Hogan	2018-08-27
764	ST001140	CH001353	HILIC	L3	100	2.1	1.7	Waters	Waters ACQUITY UPLC BEH HILIC	50% H2O / 50% ACN + 25 mM ammonium formate (pH 4.6)	5% H2O / 95% ACN + 25 mM ammonium formate (pH 4.6)	NA	NA	99.9% B: 0 - 5 min; 40% B: 5 - 5.5 min; 10% B: 5.5 - 6.6 min and 99.9% B: 6.6 - 9.6 min (total run time 9.6 min)		60°C	400	metabolomics	Bo Burla	2019-03-06
765	ST001140	CH001354	RP	L1	150	3	1.8	Agilent Technologies	Agilent ZORBAX RRHD Eclipse XDB-C18	50% MeOH / 50% chloroform + 2 mM ammonium acetate	NA	NA	NA	Isocratic (25 min)		25°C	128	metabolomics	Bo Burla	2019-03-06
766	ST001142	CH001357	HILIC	L8	150	2.1	3	Phenomenex	ambiguous/incorrect information	NA	NA	NA	NA	NA		NA	NA	NA	Julian Avila-Pacheco	2019-02-27
767	ST001142	CH001358	RP	NA	NA	NA	NA	NA	ambiguous/incorrect information	NA	NA	NA	NA	NA		NA	NA	NA	Julian Avila-Pacheco	2019-02-27
768	ST001142	CH001356	HILIC	NA	NA	NA	NA	NA	NA	NA	NA	NA	NA	NA		NA	NA	NA	Julian Avila-Pacheco	2019-02-27
769	ST001143	CH001363_acidic positive	RP	L1	100	2	1.7	Waters	ambiguous/incorrect information	H2O + 0.1% formic acid	MeOH + 0.1% formic acid	NA	NA	NA		NA	NA	metabolomics	Stephanie Shore	2019-05-15
770	ST001143	CH001363_basic	RP	L1	100	2	1.7	Waters	ambiguous/incorrect information	MeOH + 6.5 mM ammonium bicarbonate	H2O + 6.5 mM ammonium bicarbonate	NA	NA	NA		NA	NA	metabolomics	Stephanie Shore	2019-05-15
771	ST001143	CH001363_negative	HILIC	L68	150	2.1	1.7	Waters	Waters ACQUITY UPLC BEH Amide	H2O + 10 mM ammonium formate	ACN + 10 mM ammonium formate	NA	NA	NA		NA	NA	metabolomics	Stephanie Shore	2019-05-15
772	ST001144	CH001365_acidic	RP	L1	100	2	1.7	Waters	ambiguous/incorrect information	H2O + 0.1% formic acid	MeOH + 0.1% formic acid	NA	NA	NA		NA	NA	metabolomics	Stephanie Shore	2019-05-15
773	ST001144	CH001365_basic	RP	L1	100	2	1.7	Waters	ambiguous/incorrect information	MeOH + 6.5 mM ammonium bicarbonate	H2O + 6.5 mM ammonium bicarbonate	NA	NA	NA		NA	NA	metabolomics	Stephanie Shore	2019-05-15
774	ST001144	CH001365_negative	HILIC	L68	150	2.1	1.7	Waters	Waters ACQUITY UPLC BEH Amide	H2O + 10 mM ammonium formate	ACN + 10 mM ammonium formate	NA	NA	NA		NA	NA	metabolomics	Stephanie Shore	2019-05-15
775	ST001145	CH001367	RP	L11	100	1	1.7	Waters	Waters ACQUITY UPLC CSH Phenyl-Hexyl	H2O + 0.1% formic acid	ACN + 0.1% formic acid	NA	NA	100% A, held at 100% A for 1 min, ramped to 98% B over 12 minutes, held at 98% B for 3 minutes, and then returned to starting conditions over 0.05 minutes and allowed to re-equilibrate for 3.95 minutes		65°C	200	metabolomics	Michelle Foster	2020-01-06
776	ST001146	CH001368	RP	L1	50	2.1	1.7	Waters	Waters ACQUITY UPLC BEH C18	NA	NA	NA	NA	NA		NA	NA	NA	Evan Pannkuk	2019-05-15
777	ST001147	CH001369	RP	L1	50	2.1	1.7	Waters	Waters ACQUITY UPLC BEH C18	NA	NA	NA	NA	NA		NA	NA	NA	Evan Pannkuk	2019-05-15
778	ST001148	CH001371	RP	L1	150	2	1.7	Waters	ambiguous/incorrect information	99% H2O / 1% ACN + 0.1% formic acid	ACN	NA	NA	NA		43°C	400	metabolomics	Jordan Wilkins	2019-09-23
779	ST001148	CH001372	RP	L7	150	2.1	1.7	Waters	Waters ACQUITY UPLC BEH C8	99% H2O / 1% ACN + 0.1% formic acid	ACN	NA	NA	NA		43°C	400	metabolomics	Jordan Wilkins	2019-09-23
780	ST001149	CH001373	RP	L1	100	2.1	2.5	Waters	Waters Xselect HSS T5	NA	NA	NA	NA	NA		NA	NA	NA	Manuel Llinás	2019-05-15
781	ST001150	CH001374	RP	L1	100	2.1	1.8	Waters	Waters ACQUITY UPLC HSS T3	NA	NA	NA	NA	Time(min) Flow Rate(mL/min) %A %B Curve 1. Initial 0.400 99.0 1.0 6 2. 1.00 0.400 99.0 1.0 6 3. 16.00 0.400 1.0 99.0 6 4. 20.00 0.400 1.0 99.0 6 5. 20.50 0.400 99.0 1.0 6 6. 22.00 0.400 99.0 1.0 6	strange notation	50°C	400	NA	Ellen Weiss	2019-07-17
782	ST001151	CH001375	RP	L1	100	2.1	1.7	Waters	Waters ACQUITY UPLC CSH C18	40% H2O / 60% ACN + 10 mM ammonium formate + 0.1% formic acid	10% ACN / 90% iPrOH + 10 mM ammonium formate + 0.1% formic acid	NA	NA	0 min 15% (B), 0–2 min 30% (B), 2–2.5 min 48% (B), 2.5–11 min 82% (B), 11–11.5 min 99% (B), 11.5–12 min 99% (B), 12–12.1 min 15% (B), 12.1–15 min 15% (B)		65°C	600	lipidomics	Oliver Fiehn	2018-07-17
783	ST001152	CH001377	RP	L1	100	2.1	1.7	Waters	Waters ACQUITY UPLC BEH C18	NA	NA	NA	NA	NA		NA	NA	NA	Cristina Di Poto	2020-03-03
784	ST001154	CH001409_pos	RP	L1	100	2.1	1.7	Waters	Waters ACQUITY UPLC CSH C18	40% H2O / 60% ACN + 10 mM ammonium formate + 0.1% formic acid	10% ACN / 90% iPrOH + 10 mM ammonium formate + 0.1% formic acid	NA	NA	0 min 85% (A); 0–2 min 70% (A); 2–2.5 min 52% (A); 2.5–11 min 18% (A); 11–11.5 min 1% (A); 11.5–12 min 1% (A); 12–12.1 min 85% (A); 12.1–15 min 85% (A)		65°C	NA	lipidomics	Oliver Fiehn	2018-07-17
785	ST001154	CH001409_neg	RP	L1	100	2.1	1.7	Waters	Waters ACQUITY UPLC CSH C18	40% H2O / 60% ACN + 10 mM ammonium acetate	10% ACN / 90% iPrOH + 10 mM ammonium acetate	NA	NA	0 min 85% (A); 0–2 min 70% (A); 2–2.5 min 52% (A); 2.5–11 min 18% (A); 11–11.5 min 1% (A); 11.5–12 min 1% (A); 12–12.1 min 85% (A); 12.1–15 min 85% (A)		65°C	NA	lipidomics	Oliver Fiehn	2018-07-17
786	ST001154	CH001410	HILIC	L68	150	2.1	1.7	Waters	Waters ACQUITY UPLC BEH Amide	H2O + 10 mM ammonium formate + 0.125% formic acid	5% H2O / 95% ACN + 10 mM ammonium formate + 0.125% formic acid	NA	NA	Gradient was started at 100% (B) for 2 min, 70% (B) at 7.7 min, 40% (B) at 9.5 min, 30% (B) at 10.25 min, 100% (B) at 12.75 min and isocratic until 16.75 min		45°C	400	metabolomics	Dinesh Barupal	2019-04-12
787	ST001154	CH001411	RP	L1	100	2	1.7	Waters	ambiguous/incorrect information	H2O + 0.1% formic acid	ACN + 0.1% formic acid	NA	NA	0–0.5 min 10% B, 0.5–1 min 10-20% B, 1–1.5 min 20-22.5% B, 1.5–11 min 22.5-45% B, 11–12.5 min 45-95% B, 12.5–16 min 95% B, 16–16.5 min 95-10% B, 16.5–20 min 10% B		45°C	400	metabolomics	Dinesh Barupal	2019-04-12
788	ST001154	CH001412	RP	L1	100	2	1.7	Waters	ambiguous/incorrect information	H2O + 0.1% acetic acid	90% ACN / 10% iPrOH + 0.1% acetic acid	NA	NA	0–1 min 25-40% B, 1–2.5 min 40-42% B, 2.5–4.5 min 42-50% B, 4.5–10.5 min 50-65% B, 10.5–12.5 min 65-75% B, 12.5–14 min 75-85% B, 14–14.5 min 85-95% B, 14.5–15 min 95-25% B, 15–16 min 25% B		45°C	250	metabolomics	Dinesh Barupal	2019-04-12
789	ST001157	CH001388_acidic positive	RP	L1	100	2.1	1.7	Waters	Waters ACQUITY UPLC CSH C18	H2O + 0.1% formic acid + 0.05% PFPA	MeOH + 0.1% formic acid + 0.05 PFPA	NA	NA	NA		NA	NA	metabolomics	Jennifer Pluznick	2019-05-15
790	ST001157	CH001388_acidic positive_hydrophilic	RP	L1	100	2.1	1.7	Waters	Waters ACQUITY UPLC CSH C18	MeOH + 0.01% formic acid + 0.05% PFPA	ACN + 0.01% formic acid + 0.05% PFPA	H2O + 0.01% formic acid + 0.05% PFPA	NA	NA		NA	NA	metabolomics	Jennifer Pluznick	2019-05-15
791	ST001157	CH001388_basic	RP	NA	NA	NA	NA	NA	ambiguous/incorrect information	MeOH + 6.5 mM ammonium bicarbonate (pH 8)	H2O + 6.5 mM ammonium bicarbonate (pH 8)	NA	NA	NA		NA	NA	metabolomics	Jennifer Pluznick	2019-05-15
792	ST001157	CH001388_negative	HILIC	L68	150	2.1	1.7	Waters	Waters ACQUITY UPLC BEH Amide	H2O + 10 mM ammonium formate (pH 10.8)	ACN + 10 mM ammonium formate (pH 10.8)	NA	NA	NA		NA	NA	metabolomics	Jennifer Pluznick	2019-05-15
793	ST001158	CH001389_acidic positive	RP	L1	100	2.1	1.7	Waters	Waters ACQUITY UPLC CSH C18	H2O + 0.1% formic acid + 0.05% PFPA	MeOH + 0.1% formic acid + 0.05 PFPA	NA	NA	NA		NA	NA	metabolomics	Jennifer Pluznick	2019-05-15
794	ST001158	CH001389_acidic positive_hydrophilic	RP	L1	100	2.1	1.7	Waters	Waters ACQUITY UPLC CSH C18	MeOH + 0.01% formic acid + 0.05% PFPA	ACN + 0.01% formic acid + 0.05% PFPA	NA	NA	NA		NA	NA	metabolomics	Jennifer Pluznick	2019-05-15
795	ST001158	CH001389_basic	RP	NA	NA	NA	NA	NA	ambiguous/incorrect information	MeOH + 6.5 mM ammonium bicarbonate (pH 8)	H2O + 6.5 mM ammonium bicarbonate (pH 8)	NA	NA	NA		NA	NA	metabolomics	Jennifer Pluznick	2019-05-15
796	ST001158	CH001389_negative	HILIC	L68	150	2.1	1.7	Waters	Waters ACQUITY UPLC BEH Amide	H2O + 10 mM ammonium formate (pH 10.8)	ACN + 10 mM ammonium formate (pH 10.8)	NA	NA	NA		NA	NA	metabolomics	Jennifer Pluznick	2019-05-15
797	ST001159	CH001390	HILIC	L68	100	2.1	1.7	Waters	Waters ACQUITY UPLC BEH Amide	NA	NA	NA	NA	NA		NA	NA	NA	Evan Pannkuk	2019-05-15
798	ST001160	CH001391	HILIC	L68	100	2.1	1.7	Waters	Waters ACQUITY UPLC BEH Amide	NA	NA	NA	NA	NA		NA	NA	NA	Evan Pannkuk	2019-05-15
799	ST001161	CH001392	HILIC	L68	100	4.6	3.5	Waters	Waters XBridge BEH Amide	NA	NA	NA	NA	NA		NA	NA	NA	Yating Wang	2019-05-15
800	ST001161	CH001393	RP	L1	100	2.1	2.6	Thermo Fisher Scientific	Thermo Scientific Accucore C18	NA	NA	NA	NA	NA		NA	NA	NA	Yating Wang	2019-05-15
801	ST001162	CH001394	HILIC	L68	100	4.6	3.5	Waters	Waters XBridge BEH Amide	NA	NA	NA	NA	NA		NA	NA	NA	Yating Wang	2019-05-15
802	ST001162	CH001395	RP	L1	100	2.1	2.6	Thermo Fisher Scientific	Thermo Scientific Accucore C18	NA	NA	NA	NA	NA		NA	NA	NA	Yating Wang	2019-05-15
803	ST001163	CH001396	RP	L1	100	2.1	2	Advanced Chromatography Technologies	Advanced Chromatography Technologies ACE Excel C18-PFP	NA	NA	NA	NA	NA		NA	NA	NA	Joshua Patterson	2020-03-11
804	ST001164	CH001397	RP	L1	50	2.1	1.7	Waters	Waters ACQUITY UPLC BEH C18	NA	NA	NA	NA	NA		NA	NA	NA	Xiaoling Zang	2019-05-15
805	ST001165	CH001398	RP	L1	100	2.1	1.7	Waters	Waters ACQUITY UPLC CSH C18	NA	NA	NA	NA	NA		65°C	600	NA	Krista Nichols	2019-05-15
806	ST001168	CH001402	RP	NA	100	4.6	3	Thermo Fisher Scientific	column unkown	NA	NA	NA	NA	NA		NA	NA	NA	Kun Zuo	2019-04-17
807	ST001169	CH001403	RP	NA	100	4.6	3	Thermo Fisher Scientific	column unkown	NA	NA	NA	NA	NA		NA	NA	NA	Kun Zuo	2019-04-17
808	ST001172	CH001406	RP	L1	50	2.1	1.7	Waters	Waters ACQUITY UPLC BEH C18	40% H2O / 60% ACN + 10 mM ammonium formate + 0.1% formic acid	10% ACN / 90% iPrOH + 10 mM ammonium formate + 0.1% formic acid	NA	NA	NA		55°C	NA	lipidomics	Oliver Fiehn	2018-07-17
809	ST001172	CH001407	HILIC	L3	150	2.1	1.7	Waters	Waters ACQUITY UPLC BEH HILIC	95% H2O / 5% ACN + 10 mM ammonium acetate + 0.05 % ammonium hydroxide	ACN + 0.05 % ammonium hydroxide	NA	NA	NA		55°C	NA	metabolomics	Danning Huang	2019-10-11
810	ST001175	CH001414	HILIC	L122	150	4.6	5	Merck	Merck SeQuant ZIC-pHILIC	H2O + 20 mM ammonium carbonate	ACN	NA	NA	80% B to 40% B over 20 min, followed by washing at 5% B for 3 min and re-equilibration at 80% B, was used		NA	NA	metabolomics	Ghizal Siddiqui	2019-05-15
811	ST001177	CH001416	RP	L7	100	2.1	1.7	Waters	Waters ACQUITY UPLC BEH C8	60% H2O / 40% ACN + 10 mM ammonium formate + 0.1% formic acid	10% ACN / 90% iPrOH + 10 mM ammonium formate + 0.1% formic acid	NA	NA	5 % B to 97 % B over 20 min, maintained at 97 % B for 4 min and re-equilibration with 5 % B for 6 min		40°C	250	lipidomics	Oliver Fiehn	2018-07-17
812	ST001180	CH001419	RP	L1	100	2	2.5	Phenomenex	Phenomenex Synergi Hydro-RP	H2O + 15 mM acetic acid + 10 mM tributylamine	MeOH	NA	NA	0% B (0 min), 0% B (2min), 35% B (8 min), 35% B (10.5 min), 90% B (15.50 min), 90% B (20.5 min) and 0% B (22 min)		NA	300	metabolomics	Pramod Wangikar	2020-05-09
813	ST001181	CH001420	RP	L1	100	2.1	2.6	Thermo Fisher Scientific	Thermo Scientific Accucore C18	H2O	ACN	NA	NA	NA		NA	NA	metabolomics	Xin Hu	2019-10-11
814	ST001181	CH001420	RP	L1	100	2.1	5	Higgins Analytical	ambiguous/incorrect information	H2O	ACN	H2O + 2% formic acid	NA	NA		NA	NA	metabolomics	Xin Hu	2019-10-11
815	ST001184	CH001425	HILIC	L122	150	2.1	5	Merck	Merck SeQuant ZIC-pHILIC	15% H2O / 85% ACN + 10 mM ammonium carbonate	40% ACN / 60% ACN + 10 mM ammonium carbonate	NA	NA	The column was held at 100% A for 2 minutes, ramped to 100% B over 18 minutes, held at 100% B for 5 minutes, and equilibrated at 100% A for 25 minutes		30°C	150	metabolomics	Bryndan Durham	2019-07-03
816	ST001185	CH001424	RP	NA	100	2.1	1.7	Phenomenex	column unkown	H2O + 1.5 mM ammonium fluoride	ACN	NA	NA	0-12.0 min 5% B, to 100% B, 12.0-15.0 min hold at 100% B, 15.0-15.1 100% to 5% B, 15.1-20.0 min 5%B		40°C	NA	metabolomics	Alejandro Soto-Gutierrez	2020-01-06
817	ST001185	CH001423	RP	L1	100	2.1	5	Thermo Fisher Scientific	ambiguous/incorrect information	50% H2O / 50% ACN + 10 mM ammonium acetate + 0.1% formic acid	10% ACN / 90% iPrOH + 10 mM ammonium acetate + 0.1% formic acid	Na	NA	The gradient started at 0%B and increased to 50%B from 2-10 min following a second increase to 95%B from 10-47 min. The gradient was held for 4 min at 95%B before increasing to 100%B at 51 min for a 6 min wash. At 57 min the system was returned to initial conditions to equilibrate before the next injection. Total run time was 60 min		NA	200	lipidomics	Oliver Fiehn	2018-07-17
818	ST001186	CH001427	HILIC	L114	100	2.1	3.5	Merck	Merck SeQuant ZIC-HILIC	NA	NA	NA	NA	NA		NA	NA	NA	Natasha Patel-Murray	2020-01-22
819	ST001186	CH001426	RP	L1	150	2.1	2.7	Merck	Merck Supelco Ascentis Express C18	NA	NA	NA	NA	NA		NA	NA	NA	Natasha Patel-Murray	2020-01-22
820	ST001187	CH001428	RP	L1	100	2.1	1.7	Waters	Waters ACQUITY UPLC CSH C18	H2O + 0.1% formic acid	ACN + 0.1% formic acid	NA	NA	0 min, 1% B; 1 min, 1% B; 8 min, 40% B; 24 min, 100% B; 26.5 min, 100% B; 27 min, 1% B		40°C	250	metabolomics	Jason Rothman	2019-07-17
821	ST001188	CH001429	HILIC	L114	150	4.6	3.5	Merck	Merck SeQuant ZIC-HILIC	H2O + 20 mM Ammonium carbonate	ACN	NA	NA	0.8	ambiguous/incorrect information	35°C	300	metabolomics	Simon Cobbold	2019-07-17
822	ST001192	CH001432	HILIC	L3	150	2	NA	Waters	Waters Atlantis HILIC Silica	H2O + 10 mM ammonium formate + 0.1% formic acid	ACN + 0.1% formic acid	NA	NA	NA		NA	NA	metabolomics	Julian Avila-Pacheco	2019-07-17
823	ST001192	CH001433	HILIC	L8	150	2	NA	Phenomenex	Phenomenex Luna NH2	H2O + 20 mM ammonium acetate + 20 mM ammonium hydroxide	75% ACN / 25 MeOH + 10 mM ammonium hydroxide	NA	NA	NA		NA	NA	metabolomics	Julian Avila-Pacheco	2019-07-17
824	ST001192	CH001434	RP	L1	150	2	1.7	Waters	ambiguous/incorrect information	H2O + 0.1% formic acid	ACN + 0.1% formic acid	NA	NA	NA		NA	NA	metabolomics	Julian Avila-Pacheco	2019-07-17
825	ST001192	CH001435	RP	L7	100	2.1	1.7	Waters	Waters ACQUITY UPLC BEH C8	95% H2O / 5% MeOH + 0.1% acetic acid + 10 mM ammonium acetate	MeOH + 0.1% acetic acid	NA	NA	NA		NA	NA	metabolomics	Julian Avila-Pacheco	2019-07-17
826	ST001194	CH001438	RP	L1	100	2	1.7	Waters	ambiguous/incorrect information	H2O + 0.1% formic acid	ACN	NA	NA	0-3 min, 5% B → 5% B; 3-25 min, 5% B → 95% B; 25-28 min, 95% B → 95% B; 28-28.1 min, 95% → 5% B, followed by 4 min re-equilibration		35°C	300	metabolomics	Kai Zou	2019-07-05
827	ST001198	CH001442	HILIC	L122	NA	NA	NA	Merck	Merck SeQuant ZIC-pHILIC	NA	NA	NA	NA	NA		NA	NA	NA	Christie Peebles	2019-07-17
828	ST001199	CH001443	RP	L11	100	1	1.7	Waters	Waters ACQUITY UPLC CSH Phenyl-Hexyl	H2O + 2 mM ammonium hydroxide + 0.1% formic acid	ACN + 0.1% formic acid	NA	NA	Injections were made in 100% A, held at 100% A for 1 min, ramped to 98% B over 12 minutes, held at 98% B for 3 minutes, and then returned to starting conditions over 0.05 minutes and allowed to re-equilibrate for 3.95 minutes		65°C	200	metabolomics	Christie Peebles	2019-07-17
829	ST001200	CH001444	HILIC	L68	50	2.1	2.5	Waters	Waters XBridge BEH Amide	H2O	ACN	H2O + 2% formic acid	NA	Initial mobile phase conditions are 22.5% A, 75% B, 2.5% C hold for 1.5 min, with linear gradient to 77.5% A, 20% B, 2.5% C at 4 min, hold for 1 min, resulting in a total analytical run time of 5 min. During the flushing phase (reverse phase analytical separation), the HILIC column is equilibrated with a wash solution of 77.5% A, 20% B, 2.5% C + 0.35 mL/min until 1.5 min, increased to 0.4 mL/min …		60°C	350/400	metabolomics	Karan Uppal	2020-05-11
830	ST001200	CH001445	RP	L1	50	2.1	3	Higgins Analytical	Higgins TARGA C18	H2O	ACN	H2O + 10mM ammonium acetate	NA	Initial mobile phase conditions are 60% A, 35% B, 5% C hold for 0.5 min, with linear gradient to 0% A, 95% B, 5% C at 1.5 min, hold for 3.5 min, resulting in a total analytical run time of 5 min. During the flushing phase (HILIC analytical separation), the C18 column is equilibrated with a wash solution of 0% A, 95% B, 5% C until 2.5 min, followed by an equilibration solution of 60% A, 35% B, 5% …		60°C	400/500	metabolomics	Karan Uppal	2020-05-11
831	ST001201	CH001446	HILIC	L122	150	2.1	5	Merck	Merck SeQuant ZIC-pHILIC	H2O + 20 mM ammonium carbonate	ACN	NA	NA	The 32 min gradient HPLC run was from 80% B to 50% B over 15 min, then to 5% B at 18 min, followed by a wash with 5% B for 3 min and re-equilibrated with 80% B		NA	300	metabolomics	Carlo Giannangelo	2019-07-17
832	ST001202	CH001447	HILIC	L122	150	2.1	5	Merck	Merck SeQuant ZIC-pHILIC	H2O + 20 mM ammonium carbonate	ACN	NA	NA	The 32 min gradient HPLC run was from 80% B to 50% B over 15 min, then to 5% B at 18 min, followed by a wash with 5% B for 3 min and re-equilibrated with 80% B		NA	300	metabolomics	Carlo Giannangelo	2019-07-17
833	ST001204	CH001450	HILIC	L122	150	2.1	5	Merck	Merck SeQuant ZIC-pHILIC	H2O + 20 mM ammonium carbonate	ACN	NA	NA	The 32 min gradient HPLC run was from 80% B to 50% B over 15 min, then to 5% B at 18 min, followed by a wash with 5% B for 3 min and re-equilibrated with 80% B		NA	300	metabolomics	Carlo Giannangelo	2019-07-17
834	ST001205	CH001451	HILIC	L122	150	2.1	5	Merck	Merck SeQuant ZIC-pHILIC	H2O + 20 mM ammonium carbonate	ACN	NA	NA	The 32 min gradient HPLC run was from 80% B to 50% B over 15 min, then to 5% B at 18 min, followed by a wash with 5% B for 3 min and re-equilibrated with 80% B		NA	300	metabolomics	Carlo Giannangelo	2019-07-17
835	ST001206	CH001452	RP	L1	150	0.5	4	Phenomenex	Phenomenex Synergi Fusion-RP	NA	NA	NA	NA	NA		NA	NA	NA	Luiz Leiria	2019-07-17
836	ST001207	CH001453	RP	L1	150	0.5	4	Phenomenex	Phenomenex Synergi Fusion-RP	NA	NA	NA	NA	NA		NA	NA	NA	Luiz Leiria	2019-07-17
837	ST001208	CH001454	RP	NA	100	4.6	3	Agilent Technologies	column unkown	NA	NA	NA	NA	NA		NA	NA	NA	Kun Zuo	2019-07-17
838	ST001210	CH001457	RP	L1	100	2.1	1.7	Waters	Waters ACQUITY UPLC CSH C18	40% H2O / 60% ACN + 10 mM ammonium formate + 0.1% formic acid	10% ACN / 90% iPrOH	NA	NA	0 min, 15 % B; 2.0 min, 30 % B; 2.5 min, 48 % B; 11.0 min, 82 % B; 11.5 min, 99 % B; 12.0 min, 99 % B; 12.1 min, 15 % B, 15.0 min, 15 % B		65°C	600	lipidomics	Oliver Fiehn	2018-07-17
839	ST001211	CH001459	HILIC	L68	150	2.1	1.7	Waters	Waters ACQUITY UPLC BEH Amide	NA	NA	NA	NA	NA		NA	NA	NA	Ryan Funk	2020-01-06
840	ST001211	CH001460	RP	L1	100	2.1	1.7	Waters	Waters ACQUITY UPLC CSH C18	NA	NA	NA	NA	NA		NA	NA	NA	Ryan Funk	2020-01-06
841	ST001212	CH001484	RP	L1	100	2	1.7	Waters	ambiguous/incorrect information	NA	NA	NA	NA	NA		NA	NA	NA	Daniela Rago	2019-09-23
842	ST001212	CH001485	RP	L1	100	2	1.7	Waters	ambiguous/incorrect information	NA	NA	NA	NA	NA		NA	NA	NA	Daniela Rago	2019-09-23
843	ST001212	CH001486	RP	L1	100	2	1.7	Waters	ambiguous/incorrect information	NA	NA	NA	NA	NA		NA	NA	NA	Daniela Rago	2019-09-23
844	ST001212	CH001487	HILIC	L68	150	2.1	1.7	Waters	Waters ACQUITY UPLC BEH Amide	NA	NA	NA	NA	NA		NA	NA	NA	Daniela Rago	2019-09-23
845	ST001213	CH001465	RP	L1	150	0.5	4	Phenomenex	Phenomenex Synergi Fusion-RP	NA	NA	NA	NA	NA		NA	NA	NA	Luiz Leiria	2019-09-23
846	ST001214	CH001466	RP	L1	150	0.5	4	Phenomenex	Phenomenex Synergi Fusion-RP	NA	NA	NA	NA	NA		NA	NA	NA	Luiz Leiria	2019-09-23
847	ST001215	CH001467	RP	L1	150	0.5	4	Phenomenex	Phenomenex Synergi Fusion-RP	NA	NA	NA	NA	NA		NA	NA	NA	Luiz Leiria	2019-09-23
848	ST001216	CH001468	RP	L1	100	2.1	1.8	Agilent Technologies	Agilent ZORBAX RRHD SB-C23	H2O + 0.1% formic acid	4% H2O / 36% ACN / 60% iPrOH + 0.1% formic acid	NA	NA	0–0.5 minutes 30–70% B, 0.5–7.42 minutes 70–100% B, 7.42–10.4 minutes 100% B, 10.4–10.5 minutes 100–30% B, 10.5–15.1 minutes 30% B		60°C	700	lipidomics	Oliver Fiehn	2018-07-17
849	ST001216	CH001469	HILIC	L3	50	2.1	2.6	Phenomenex	Phenomenex Kinetex HILIC	ambiguous/incorrect information	ambiguous/incorrect information	NA	NA	0.2 minutes 100% B, 0.2–2.1 minutes 100–90% B, 2.1–8.6 minutes 90–50% B, 8.6–8.7 minutes 50–0% B, 8.7–14.7 minutes 0% B, 14.7–14.8 minutes 0–100% B, 14.8–24.8 minutes 100% B		20°C	600	metabolomics	Nichole Reisdorph	2020-07-15
850	ST001217	CH001470	RP	L1	100	2.1	1.8	Agilent Technologies	Agilent ZORBAX RRHD SB-C24	H2O + 0.1% formic acid	4% H2O / 36% ACN / 60% iPrOH + 0.1% formic acid	NA	NA	0–0.5 minutes 30–70% B, 0.5–7.42 minutes 70–100% B, 7.42–10.4 minutes 100% B, 10.4–10.5 minutes 100–30% B, 10.5–15.1 minutes 30% B		60°C	700	lipidomics	Oliver Fiehn	2018-07-17
851	ST001217	CH001471	HILIC	L3	50	2.1	2.6	Phenomenex	Phenomenex Kinetex HILIC	ambiguous/incorrect information	ambiguous/incorrect information	NA	NA	0.2 minutes 100% B, 0.2–2.1 minutes 100–90% B, 2.1–8.6 minutes 90–50% B, 8.6–8.7 minutes 50–0% B, 8.7–14.7 minutes 0% B, 14.7–14.8 minutes 0–100% B, 14.8–24.8 minutes 100% B		20°C	600	metabolomics	Nichole Reisdorph	2020-07-15
852	ST001222	CH001475	HILIC	L122	150	2.1	5	Merck	Merck SeQuant ZIC-pHILIC	H2O + 15 mM ammonium bicarbonate (pH 9.6)	ACN	NA	NA	0 min, 90% B; 1.5 min, 90% B; 16 min, 20% B; 18 min, 20% B; 20 min, 90% B; 28 min, 90% B		50°C	200	metabolomics	Jason Rothman	2019-09-23
853	ST001223	CH001476	RP	L7	100	2.1	2.5	Agilent Technologies	ambiguous/incorrect information	H2O + 0.1% formic acid	ACN + 0.1% formic acid	NA	NA	2-98% non-linear gradient	ambiguous/incorrect information	50°C	250	metabolomics	John Belisle	2019-09-23
854	ST001225	CH001478	RP	L1	50	2	1.7	Waters	ambiguous/incorrect information	NA	NA	NA	NA	NA		NA	NA	NA	Maureen Kachman	2019-09-23
855	ST001226	CH001479	RP	L1	50	2	1.7	Waters	ambiguous/incorrect information	NA	NA	NA	NA	NA		NA	NA	NA	Maureen Kachman	2019-09-23
856	ST001229	CH001482	RP	L1	NA	NA	NA	Phenomenex	Phenomenex Luna C18	NA	NA	NA	NA	NA		NA	NA	NA	Maureen Kachman	2019-09-23
857	ST001230	CH001483	RP	L1	50	2	1.7	Waters	ambiguous/incorrect information	NA	NA	NA	NA	NA		NA	NA	NA	Maureen Kachman	2019-09-23
858	ST001232	CH001489	RP	L1	100	2.1	2.5	Waters	Waters Xselect HSS T6	NA	NA	NA	NA	NA		NA	NA	NA	Edward Owen	2020-03-03
859	ST001235	CH001492	HILIC	L3	150	2.1	NA	Waters	Waters Atlantis HILIC Silica	H2O + 10 mM ammonium formate + 0.1% formic acid	ACN + 0.1% formic acid	NA	NA	5% mobile phase A for 1 minute followed by a linear gradient to 40% mobile phase B over 10 minutes		30°C	250	metabolomics	Clary Clish	2019-08-27
860	ST001236	CH001493	HILIC	L3	150	2.1	NA	Waters	Waters Atlantis HILIC Silica	H2O + 10 mM ammonium formate + 0.1% formic acid	ACN + 0.1% formic acid	NA	NA	5% mobile phase A for 1 minute followed by a linear gradient to 40% mobile phase B over 10 minutes		30°C	250	metabolomics	Clary Clish	2019-08-27
861	ST001237	CH001494	HILIC	L3	150	2.1	NA	Waters	Waters Atlantis HILIC Silica	H2O + 10 mM ammonium formate + 0.1% formic acid	ACN + 0.1% formic acid	NA	NA	5% mobile phase A for 1 minute followed by a linear gradient to 40% mobile phase B over 10 minutes		30°C	250	metabolomics	Clary Clish	2019-08-27
862	ST001238	CH001495	RP	L1	100	2	2.5	Phenomenex	Phenomenex Synergi Hydro-RP	NA	NA	NA	NA	NA		NA	NA	NA	Manuel Llinás	2019-09-23
863	ST001238	CH001496	RP	L1	100	2	1.7	Waters	ambiguous/incorrect information	NA	NA	NA	NA	NA		NA	NA	NA	Manuel Llinás	2019-09-23
864	ST001240	CH001497	RP	L1	150	2.1	2.6	Phenomenex	Phenomenex Kinetex C18	95% H2O / 5% ACN + 5 mM ammonium acetate	5% H2O / 95% ACN + 5 mM ammonium acetate	NA	NA	0-100% B in 4 min		45°C	450	metabolomics	Rachel Culp-Hill	2019-08-21
865	ST001240	CH001498	RP	L1	150	2.1	2.6	Phenomenex	Phenomenex Kinetex C18	H2O + 0.1% formic acid	ACN + 0.1% formic acid	NA	NA	5-95% B	ambiguous/incorrect information	45°C	450	metabolomics	Rachel Culp-Hill	2019-08-21
866	ST001241	CH001499	RP	L1	150	2.1	2.6	Phenomenex	Phenomenex Kinetex C18	H2O + 0.1% formic acid	ACN + 0.1% formic acid	NA	NA	5-95% B	ambiguous/incorrect information	45°C	450	metabolomics	Rachel Culp-Hill	2019-08-21
867	ST001241	CH001500	RP	L1	150	2.1	2.6	Phenomenex	Phenomenex Kinetex C18	95% H2O / 5% ACN + 1 mM ammonium acetate	5% H2O / 95% ACN + 1 mM ammonium acetate	NA	NA	0-100% B in 4 min		45°C	450	metabolomics	Rachel Culp-Hill	2019-08-21
868	ST001242	CH001502	RP	L1	150	2.1	2.6	Phenomenex	Phenomenex Kinetex C18	95% H2O / 5% ACN + 1 mM ammonium acetate	ACN + 0.1% formic acid	NA	NA	0-100% B in 4 min		45°C	450	metabolomics	Rachel Culp-Hill	2019-08-21
869	ST001242	CH001501	RP	L1	150	2.1	2.6	Phenomenex	Phenomenex Kinetex C18	H2O + 0.1% formic acid	5% H2O / 95% ACN + 1 mM ammonium acetate	NA	NA	5-95% B	ambiguous/incorrect information	45°C	450	metabolomics	Rachel Culp-Hill	2019-08-21
870	ST001243	CH001503	RP	L1	150	2.1	2.6	Phenomenex	Phenomenex Kinetex C18	H2O + 0.1% formic acid	ACN + 0.1% formic acid	NA	NA	5-95% B	ambiguous/incorrect information	45°C	450	metabolomics	Rachel Culp-Hill	2019-08-21
871	ST001243	CH001504	RP	L1	150	2.1	2.6	Phenomenex	Phenomenex Kinetex C18	95% H2O / 5% ACN + 1 mM ammonium acetate	5% H2O / 95% ACN + 1 mM ammonium acetate	NA	NA	0-100% B in 4 min		45°C	450	metabolomics	Rachel Culp-Hill	2019-08-21
872	ST001244	CH001505	RP	L1	NA	NA	NA	Thermo Fisher Scientific	Thermo Scientific Hypersil GOLD	NA	NA	NA	NA	NA		NA	NA	NA	Alexandra Rutledge	2020-03-03
873	ST001245	CH001506	RP	L1	150	2	1.7	Waters	ambiguous/incorrect information	NA	NA	NA	NA	NA		60°C	500	NA	Oliver Fiehn	2019-09-10
874	ST001246	CH001507_pos	RP	L1	100	2.1	1.7	Waters	Waters ACQUITY UPLC CSH C18	40% H2O / 60% ACN + 10 mM ammonium formate	10% ACN / 90% iPrOH + 0.1% formic acid	H2O + 10 mM ammonium acetate	NA	0 min with 15% (B), 0–2 min 30% (B), 2–2.5 min 48% (B), 2.5–11 min 82% (B), 11–11.5 min 99% (B), 11.5–12 min 99% (B), 12–12.1 min 15% (B), and 12.1–15 min 15% (B)		65°C	600	?	Megan Showalter	2019-09-06
875	ST001246	CH001507_neg	RP	L1	100	2.1	1.7	Waters	Waters ACQUITY UPLC CSH C18	40% H2O / 60% ACN	10% ACN / 90% iPrOH	H2O + 10 mM ammonium acetate	NA	0 min with 15% (B), 0–2 min 30% (B), 2–2.5 min 48% (B), 2.5–11 min 82% (B), 11–11.5 min 99% (B), 11.5–12 min 99% (B), 12–12.1 min 15% (B), and 12.1–15 min 15% (B)		65°C	600	?	Megan Showalter	2019-09-06
876	ST001249	CH001510	RP	L1	100	2.1	1.8	Waters	Waters ACQUITY UPLC HSS T3	80% H2O / 20% ACN	20% H2O / 80% ACN	NA	NA	linear	ambiguous/incorrect information	40°C	75	metabolomics	James Poland	2019-10-11
877	ST001249	CH001511	RP	L1	100	2.1	1.8	Waters	Waters ACQUITY UPLC HSS T3	80% H2O / 20% ACN	20% H2O / 80% ACN	NA	NA	linear	ambiguous/incorrect information	40°C	75	metabolomics	James Poland	2019-10-11
878	ST001251	CH001514	Other	L43	150	2.1	3	Merck	Merck Discovery HS F5 (PFP)	95% H2O / 5% ACN + 10 mM ammonium formate + 0.1% formic acid	5% H2O / 95% ACN + 10 mM ammonium formate + 0.1% formic acid	NA	NA	5% B from 0-0.1min to 35% B at 1.5 min, to 95% B at 2.05 min which was kept constant until 3.2 min, to 5% B at 3.21 min and washing until 4.3 min with 5% B. + The flow rate was kept constant at 700 µL/min from 0 min to 2.2 min, and increased up to 900 µL/min from 2.2 min to 2.5 min, after which flow rate was kept constant until 3.2 min.The flow rate was decreased from 900 µL/min to 800 µL/min fro…		40°C	700/900/800	metabolomics	Matthijs Kox	2019-10-04
879	ST001253	CH001516	RP	L1	100	2	1.7	Waters	ambiguous/incorrect information	NA	NA	NA	NA	NA		NA	NA	NA	Eleni Beli	2019-10-11
880	ST001253	CH001517	RP	L1	100	2	1.7	Waters	ambiguous/incorrect information	NA	NA	NA	NA	NA		NA	NA	NA	Eleni Beli	2019-10-11
881	ST001253	CH001518	RP	L1	100	2	1.7	Waters	ambiguous/incorrect information	NA	NA	NA	NA	NA		NA	NA	NA	Eleni Beli	2019-10-11
882	ST001253	CH001519	HILIC	L68	150	2.1	1.7	Waters	Waters ACQUITY UPLC BEH Amide	NA	NA	NA	NA	NA		NA	NA	NA	Eleni Beli	2019-10-11
883	ST001255	CH001521	RP	L1	100	4.6	2.7	Merck	Merck Supelco Ascentis Express C18	69.98% H2O / 30% ACN + 0.02% acetic acid (pH 5.8)	70% ACN / 30% iPrOH	NA	NA	0 to 2.0 min, 0% B; 2.0 to 5.0 min, 15% B; 5.0 to 8.0 min, 20% B; 8.0 to 11.0 min, 35% B; 11.0 to 15.0 min, 70% B; and 15.0 to 19 min, 100% B. At 19.0 min, the gradient returned to the initial condition of 0% B		NA	600	metabolomics	Luiz Gustavo Gardinassi	2019-10-11
884	ST001256	CH001522	HILIC	L68	100	4.6	3.5	Waters	Waters XBridge BEH Amide	95% H2O / 5% ACN + 20 mM ammonium acetate + 20 mM ammonium hydroxide (pH = 9.0)	ACN	NA	NA	0 min, 15% A; 2.5 min, 30% A; 7 min, 43% A; 16 min, 62% A; 16.1-18 min, 75% A; 18-25 min, 15% A		NA	400	metabolomics	Mattia Quattrocelli	2020-01-06
885	ST001257	CH001523	RP	L96	100	2.1	1.8	Agilent Technologies	Agilent ZORBAX RRHT StableBond SB-Aq	NA	NA	NA	NA	NA		NA	NA	NA	Nichole Reisdorph	2020-09-22
886	ST001258	CH001525	RP	L11	150	2.1	1.7	Waters	Waters ACQUITY UPLC BEH Phenyl	NA	NA	NA	NA	NA		NA	NA	NA	Drew Jones	2019-10-11
887	ST001258	CH001524	HILIC	L122	150	2.1	5	Merck	Merck SeQuant ZIC-pHILIC	NA	NA	NA	NA	NA		NA	NA	NA	Drew Jones	2019-10-11
888	ST001259	CH001526	HILIC	L68	150	2.1	1.7	Waters	Waters ACQUITY UPLC BEH Amide	NA	NA	NA	NA	NA		NA	NA	NA	Valentina Medici	2020-04-02
889	ST001263	CH001531	RP	L1	100	2.1	2	Advanced Chromatography Technologies	Advanced Chromatography Technologies ACE Excel C18-PFP	H2O + 0.1% formic acid	ACN	NA	NA	0.1% formic acid in water as solvent A and acetonitrile as solvent B, at a flow rate of 0.35 mL/min, as such: 0 - 3 min: 100% A, 3 - 13 min: 100% → 20% A, 13 - 16.5 min: 20% A, 16.5 - 20 min: 100% A at 0.6 mL/min (column flush & equilibration)		25°C	350	metabolomics	Casey Chamberlain	2019-10-11
890	ST001263	CH001532	HILIC	L68	150	2.1	1.7	Waters	Waters ACQUITY UPLC BEH Amide	40% H2O / 60% ACN + 10 mM ammonium formate + 0.1% formic acid	2% H2O / 8% ACN / 90% iPrOH + 10mM ammonium formate + 0.1% formic acid	NA	NA	60:40 acetonitrile:water with 0.1% formic acid and 10mM ammonium formate as solvent A and 90:8:2 isopropanol:acetonitrile:water with 0.1% formic acid and 10mM ammonium formate as solvent B, at a flow rate of 0.5 mL/min, as such: 0 - 1 min: 80% A, 1 - 3 min: 80% → 70% A, 3 - 4 min: 70% → 55% A, 4 - 6 min: 55% → 40% A, 6 - 8 min: 40% → 35% A, 8 - 10 min: 35% A, 10 -15 min: 35% → 10% A, 15 - 17 min:…		50°C	500	lipidomics	Jeremy Koelmel	2018-09-27
891	ST001264	CH001533	RP	L1	100	2.1	1.7	Waters	Waters ACQUITY UPLC CSH C18	40% H2O / 60% ACN + 10 mM ammonium formate + 0.1% formic acid	10% ACN / 90% iPrOH + 10 mM ammonium formate + 0.1% formic acid	NA	NA	0 min 15% (B); 0−2 min 30% (B); 2−2.5 min 48% (B); 2.5−11 min 82% (B); 11−11.5 min 99% (B); 11.5−12 min 99% (B); 12−12.1 min 15% (B); and 12.1−15 min 15% (B)		65°C	600	lipidomics	Jeremy Koelmel	2018-09-27
892	ST001266	CH001535	RP	L1	100	2.1	1.8	Waters	Waters ACQUITY UPLC HSS T3	H2O + 0.1% formic acid	MeOH + 0.1% formic acid	NA	NA	NA		50°C	400	metabolomics	Susan Sumner	2020-06-20
893	ST001268	CH001537	RP	L1	100	2.1	1.8	Agilent Technologies	Agilent ZORBAX RRHD SB-C25	H2O + 0.1% formic acid	4% H2O / 36% ACN / 60% iPrOH + 0.1% formic acid	NA	NA	Gradient was as follows: 0–1 minutes 30–70% B, 1–7.92 minutes 70–100% B, 7.92–10.4 minutes 100% B, 10.4–10.5 minutes 100–30% B, 10.5–15.1 minutes 30% B		60°C	700	lipidomics	Jacquelyn Walejko	2018-10-10
894	ST001268	CH001538	HILIC	L3	50	2.1	2.6	Phenomenex	Phenomenex Kinetex HILIC	ambiguous/incorrect information	ambiguous/incorrect information	NA	NA	Gradient elution was as follows: 0–2 minutes 100% B, 2–2.1 minutes 100–90% B, 2.1–8.6 minutes 90–50% B, 8.6–8.7 minutes 50–0% B, 8.7–14.7 minutes 0% B, 14.7–14.8 minutes 0–100% B, 14.8–24.8 minutes 100% B		20°C	600	metabolomics	Nichole Reisdorph	2019-10-11
895	ST001271	CH001541	RP	L1	5	2.1	1.7	Waters	ambiguous/incorrect information	H2O + 0.1% formic acid	MeOH	NA	NA	from 5.0% B to 59% B in 30 min; to 95% B in 7 min; keeping constant for 10 min, to 5% B in 3 min, followed by 5 min of equilibration on the initial conditions		30°C	300	metabolomics	Ivan Plyushchenko	2020-01-13
896	ST001271	CH001541	RP	L1	NA	4.6	1.8	Agilent Technologies	Agilent ZORBAX SB-C18	H2O + 0.1% formic acid	MeOH	NA	NA	from 5.0% B to 59% B in 30 min; to 95% B in 7 min; keeping constant for 10 min, to 5% B in 3 min, followed by 5 min of equilibration on the initial conditions		30°C	300	metabolomics	Ivan Plyushchenko	2020-01-13
897	ST001272	CH001544	RP	L62	150	2.1	3	Thermo Fisher Scientific	Thermo Scientific Acclaim C30	NA	NA	NA	NA	NA		NA	NA	NA	Sanjoy Bhattacharya	2020-01-03
898	ST001273	CH001547	RP	L1	150	2.1	3	Thermo Fisher Scientific	Thermo Scientific Acclaim 120 C18	NA	NA	NA	NA	NA		NA	NA	NA	Sanjoy Bhattacharya	2019-11-20
899	ST001274	CH001548	HILIC	L122	150	4.6	NA	Merck	Merck SeQuant ZIC-pHILIC	H2O + 20 mM ammonium carbonate	ACN	NA	NA	linear gradient -time, %B as follows: 0min- 80%, 15min- 50%, 18min- 5%, 21min- 5%, 24min- 80%, 32min- 80%.		25°C	300	metabolomics	Darren Creek	2020-01-13
900	ST001275	CH001549	RP	L7	100	2.1	2.7	Merck	Merck Supelco Ascentis Express C8	60% H2O / 40% iPrOH + 8 mM ammonium formate + 2 mM formic acid	2% H2O / 98% iPrOH + 2 mM formic acid + 8 mM ammonium formate	NA	NA	linear gradient -time, %B as follows: 0min- 0%, 1.5min- 20%, 7min- 28%, 8min- 35%, 24min- 65%, 25min- 100%.		40°C	200	lipidomics	Vasilis Vasiliou	2019-09-23
901	ST001276	CH001550	HILIC	L122	150	4.6	NA	Merck	Merck SeQuant ZIC-pHILIC	H2O + 20 mM ammonium carbonate	ACN	NA	NA	linear gradient -time, %B as follows: 0min- 80%, 15min- 50%, 18min- 5%, 21min- 5%, 24min- 80%, 32min- 80%.		25°C	300	metabolomics	Darren Creek	2020-01-13
902	ST001277	CH001551	RP	L1	100	2.1	2	Advanced Chromatography Technologies	Advanced Chromatography Technologies ACE Excel C18-PFP	H2O + 0.1% formic acid	ACN + 0.1% formic acid	NA	NA	NA		40°C	350	metabolomics	Sanjoy Bhattacharya	2020-05-14
903	ST001278	CH001552	RP	L1	100	2.1	2	Advanced Chromatography Technologies	Advanced Chromatography Technologies ACE Excel C18-PFP	H2O + 0.1% formic acid	ACN + 0.1% formic acid	NA	NA	s 0-40% solvent B over 10 minutes, 40% solvent B over 10-12 minutes, 60% solvent B over 12-14 minutes, 95% solvent B over 14-20 minutes,100% solvent B over 20-30 minutes		40°C	350	metabolomics	Sanjoy Bhattacharya	2020-05-14
904	ST001279	CH001553	RP	L1	100	2	2.5	Phenomenex	Phenomenex Synergi Hydro-RP	NA	NA	NA	NA	NA		NA	NA	NA	Manuel Llinás	2020-06-01
905	ST001281	CH001554	RP	L1	100	2.1	2	Advanced Chromatography Technologies	Advanced Chromatography Technologies ACE Excel C18-PFP	NA	NA	NA	NA	NA		NA	NA	NA	Emily Gill	2020-01-13
906	ST001281	CH001555	RP	L1	100	2.1	2	Advanced Chromatography Technologies	Advanced Chromatography Technologies ACE Excel C18-PFP	NA	NA	NA	NA	NA		NA	NA	NA	Emily Gill	2020-01-13
907	ST001281	CH001556	RP	L1	50	2.1	1.7	Waters	Waters ACQUITY UPLC BEH C18	NA	NA	NA	NA	NA		NA	NA	NA	Emily Gill	2020-01-13
908	ST001281	CH001557	RP	L1	50	2.1	1.7	Waters	Waters ACQUITY UPLC BEH C18	NA	NA	NA	NA	NA		NA	NA	NA	Emily Gill	2020-01-13
909	ST001286	CH001562	RP	L1	50	1.2	1.7	Waters	ambiguous/incorrect information	NA	NA	NA	NA	NA		NA	NA	NA	John Davis	2020-05-18
910	ST001286	CH001563	RP	L7	50	4.6	1.8	Agilent Technologies	Agilent ZORBAX RRHD Eclipse XDB-C8	NA	NA	NA	NA	NA		NA	NA	NA	John Davis	2020-05-18
911	ST001286	CH001565	RP	NA	50	1.2	1.8	Agilent Technologies	ambiguous/incorrect information	NA	NA	NA	NA	NA		NA	NA	NA	John Davis	2020-05-18
912	ST001286	CH001564	RP	L1	50	1.2	1.7	Thermo Fisher Scientific	Thermo Scientific Hypersil GOLD C18	NA	NA	NA	NA	NA		NA	NA	NA	John Davis	2020-05-18
913	ST001287	CH001571	HILIC	L8	NA	1	NA	Phenomenex	Phenomenex Luna NH2	ambiguous/incorrect information	ACN	NA	NA	10 minute gradient from 80 to 0% B; hold 5 min, return to 80% B		NA	NA	metabolomics	Maureen Kachman	2020-01-13
914	ST001288	CH001567_Glycerophospholipids	RP	NA	250	2	5	NA	ambiguous/incorrect information	2% H2O / 40% iPrOH / 58% hexane + 100 mM ammonium formate	10% H2O / 50% iPrOH / 40% hexane + 100 mM ammonium formate	NA	NA	NA		NA	NA	?	Eoin Fahy	2020-01-22
915	ST001288	CH001567_Spingolipids	HILIC	NA	50	2.1	3	Merck	ambiguous/incorrect information	97.5% ACN / 2.5% MeOH + 1% formic acid	15% H2O / 65% MeOH /20% iPrOH + 1% formic acid + 5 mM ammonium acetate	NA	NA	NA		NA	NA	metabolomics	Eoin Fahy	2020-01-22
916	ST001288	CH001567_Sterol lipids	RP	L1	250	2	3	Phenomenex	ambiguous/incorrect information	15% H2O / 85% MeOH + 5 mM ammonium acetate	MeOH + 5 mM ammonium acetate	NA	NA	NA		NA	NA	metabolomics	Eoin Fahy	2020-01-22
917	ST001288	CH001567_Prenol lipids	RP	L7	50	2.1	5	Agilent Technologies	Agilent ZORBAX SB-C8	20% H2O / 20% ACN / 60% MeOH + 1 mM ammonium acetate	EtOH + 1 mM ammonium acetate	NA	NA	: 100% of mobile phase A was held isocratically for 2 min and then linearly in-creased to 100% mobile phase B over 14 min and held at 100% B for 4 min		NA	200	metabolomics	Eoin Fahy	2020-01-22
918	ST001292	CH001573	RP	L1	50	2.1	1.8	Waters	Waters ACQUITY UPLC HSS T3	60% H2O / 40% ACN + 10 mM ammonium acetate	5% H2O / 10% ACN / 85% iPrOH + 10 mM ammonium acetate	NA	NA	NA		55°C	400	lipidomics	Sanjoy Bhattacharya	2019-01-22
919	ST001292	CH001572	RP	L1	50	2.1	1.8	Waters	Waters ACQUITY UPLC HSS T3	60% H2O / 40% ACN + 10 mM ammonium acetate	5% H2O / 10% ACN / 85% iPrOH + 10 mM ammonium acetate	NA	NA	NA		55°C	400	lipidomics	Jacquelyn Walejko	2019-03-06
920	ST001293	CH001574	RP	L1	50	2.1	1.8	Agilent Technologies	Agilent ZORBAX RRHD Eclipse Plus C18	H2O + 0.1% formic acid	ACN + 0.1% formic acid	NA	NA	0% B for 0.5 minutes, increased to 100% B over 3 minutes, held at 100% B for 2.5 minutes, decreased to 0% B over 0.5 minutes, then held at 0% B for 1 minute		35°C	300	metabolomics	Justin Renaud	2020-04-15
921	ST001296	CH001575	HILIC	L3	150	2.1	1.7	Waters	Waters ACQUITY UPLC BEH HILIC	H2O + 1% formic acid	ACN	NA	NA	0.0 - 10.0 min, : 95:5-5:95 v/v, 10.0-15.0 min, 5:95 v/v, 15.0-20.0min, 5:95-95:5 v/v, 20.0-25.0min, 95:5 v/v)		30°C	250	metabolomics	Susan Murch	2020-06-20
922	ST001297	CH001578	HILIC	NA	100	2.1	3.5	Agilent Technologies	Agilent ZORBAX HILIC Plus	NA	NA	NA	NA	NA		NA	NA	NA	Hyun Ju Yoo	2020-01-06
923	ST001297	CH001576	RP	L1	100	2.1	3.5	Agilent Technologies	ambiguous/incorrect information	NA	NA	NA	NA	NA		NA	NA	NA	Hyun Ju Yoo	2020-01-06
924	ST001297	CH001579	HILIC	NA	150	2.1	3.5	Agilent Technologies	ambiguous/incorrect information	NA	NA	NA	NA	NA		NA	NA	NA	Hyun Ju Yoo	2020-01-06
925	ST001297	CH001577	RP	L1	150	2.1	NA	Agilent Technologies	Agilent Pursuit C18	NA	NA	NA	NA	NA		NA	NA	NA	Hyun Ju Yoo	2020-01-06
926	ST001298	CH001580	RP	L1	100	2	2.5	Phenomenex	Phenomenex Synergi Hydro-RP	H2O + 15 mM acetic acid + 10 mM tributylamine	MeOH	NA	NA	The gradient method used is as follows: 0% B (0.01 min), 0% B (2 min), 35% B (8 min), 35% B (10.5 min), 90% B (15.50 min), 90% B (20.5 min), 0% B (22 min), and 0% B (30 min)		NA	300	metabolomics	Pramod Wangikar	2020-07-05
927	ST001299	CH001581	RP	L1	NA	NA	NA	Phenomenex	Phenomenex Synergi Hydro-RP	NA	NA	NA	NA	NA		NA	NA	NA	Robert Nichols	2020-03-03
928	ST001302	CH001586	RP	L1	100	2	2.5	Phenomenex	Phenomenex Synergi Hydro-RP	H2O + 15 mM acetic acid + 10 mM tributylamine	MeOH	NA	NA	The gradient method used is as follows: 0% B (0.01 min), 0% B (2 min), 35% B (8 min), 35% B (10.5 min), 90% B (15.50 min), 90% B (20.5 min), 0% B (22 min), and 0% B (30 min)		NA	300	metabolomics	Pramod Wangikar	2020-10-11
929	ST001303	CH001587	RP	L7	100	2.1	2.5	Agilent Technologies	ambiguous/incorrect information	NA	NA	NA	NA	NA		NA	NA	NA	Borja Lanzon	2020-03-03
930	ST001303	CH001588	RP	L7	100	2.1	2.5	Agilent Technologies	ambiguous/incorrect information	NA	NA	NA	NA	NA		NA	NA	NA	Borja Lanzon	2020-03-03
931	ST001303	MS002018_pos	RP	L7	150	2.1	1.8	Agilent Technologies	Agilent ZORBAX Eclipse Plus C8	H2O + 10 mM ammonium formate	85% MeOH / 15% iPrOH + 10 mM ammonium formate	NA	NA	The chromatography gradient started at 82% phase B, increasing to 90% B in 17 min. The gradient then increased to 100% B by minute 18 and was maintained for 2 minutes until 20 min. The starting condition was returned to by 21.5 min, followed by an 8.5 min reequilibration time, taking the total run time to 30 min		60°C	500	metabolomics	Borja Lanzon	2020-03-03
932	ST001303	MS002019_neg	RP	L7	150	2.1	1.8	Agilent Technologies	Agilent ZORBAX Eclipse Plus C8	H2O + 0.1% formic acid	85% MeOH / 15% iPrOH + 0.1% formic acid	NA	NA	The chromatography gradient started at 82% phase B, increasing to 90% B in 17 min. The gradient then increased to 100% B by minute 18 and was maintained for 2 minutes until 20 min. The starting condition was returned to by 21.5 min, followed by an 8.5 min reequilibration time, taking the total run time to 30 min		60°C	500	metabolomics	Borja Lanzon	2020-03-03
933	ST001304	CH001590	HILIC	L122	NA	NA	NA	Merck	Merck SeQuant ZIC-pHILIC	NA	NA	NA	NA	A 30 min gradient starting from 80% B to 40% B over 20 min, followed by washing at 5% B for 3 min and re-equilibration at 80% B, was used		NA	NA	NA	Ghizal Siddiqui	2020-03-03
934	ST001309	CH001593	HILIC	L68	100	4.6	3.5	Waters	Waters XBridge BEH Amide	H2O + 0.1% formic acid	ACN + 0.1% formic acid	NA	NA	0-3 min 85% B; 3-12 min 30% B, 12-15 min 2% B, 16 min 95%B, followed by re-equilibration till the end of the gradient 23 min to the initial starting condition of 85% B		NA	300	metabolomics	Cheryl Walker	2020-03-11
935	ST001309	CH001594	HILIC	L68	100	4.6	3.5	Waters	Waters XBridge BEH Amide	H2O + 20 mM ammonium acetate (pH 9)	ACN	NA	NA	0-3 min 85% B, 3-12 min 30% B, 12-15 min 2% B, 15-16 min 85% B followed by re-equilibration till the end of the gradient 23 min to the initial starting condition of 85% B		NA	300	metabolomics	Cheryl Walker	2020-03-11
936	ST001309	CH001595	HILIC	L8	150	2.1	3	Phenomenex	ambiguous/incorrect information	H2O + 20 mM ammonium acetate (pH 9)	ACN	NA	NA	0-3 min 85% B, 3-12 min 30% B, 12-15 min 2% B, 15-16 min 85% B followed by re-equilibration till the end of the gradient 23 min to the initial starting condition of 85% B		NA	300	metabolomics	Cheryl Walker	2020-03-11
937	ST001311	CH001598	RP	L1	50	2.1	1.8	Waters	Waters ACQUITY UPLC HSS T3	60% H2O / 40% ACN + 10 mM ammonium acetate	5% H2O / 10% ACN / 85% iPrOH + 10 mM ammonium acetate	NA	NA	linear gradient over a 20 min total run time, with 60% solvent A and 40% solvent B gradient in the first 10 minutes, then the gradient was ramped in a linear fashion to 100% solvent B which was maintained for 7 minutes. After that the system was switched back to 60% solvent B and 40% solvent A for 3 minutes; The column was equilibrated for 3 min before the next injection and run at a flow rate of…		55°C	400	lipidomics	Ivana Blaženović	2019-02-26
938	ST001311	CH001597	RP	L1	50	2.1	1.8	Waters	Waters ACQUITY UPLC HSS T3	60% H2O / 40% ACN + 10 mM ammonium acetate	5% H2O / 10% ACN / 85% iPrOH + 10 mM ammonium acetate	NA	NA	linear gradient over a 20 min total run time, with 60% solvent A and 40% solvent B gradient in the first 10 minutes, then the gradient was ramped in a linear fashion to 100% solvent B which was maintained for 7 minutes. After that the system was switched back to 60% solvent B and 40% solvent A for 3 minutes; The column was equilibrated for 3 min before the next injection and run at a flow rate of…		55°C	400	lipidomics	Angela Zivkovic	2019-09-23
939	ST001312	CH001600	RP	L1	50	2.1	1.8	Waters	Waters ACQUITY UPLC HSS T3	60% H2O / 40% ACN + 10 mM ammonium acetate	5% H2O / 10% ACN / 85% iPrOH + 10 mM ammonium acetate	NA	NA	linear gradient over a 20 min total run time, with 60% solvent A and 40% solvent B gradient in the first 10 minutes, then the gradient was ramped in a linear fashion to 100% solvent B which was maintained for 7 minutes. After that the system was switched back to 60% solvent B and 40% solvent A for 3 minutes; The column was equilibrated for 3 min before the next injection and run at a flow rate of…		55°C	400	lipidomics	Andrew Morris	2019-05-15
940	ST001312	CH001599	RP	L1	50	2.1	1.8	Waters	Waters ACQUITY UPLC HSS T3	60% H2O / 40% ACN + 10 mM ammonium acetate	5% H2O / 10% ACN / 85% iPrOH + 10 mM ammonium acetate	NA	NA	linear gradient over a 20 min total run time, with 60% solvent A and 40% solvent B gradient in the first 10 minutes, then the gradient was ramped in a linear fashion to 100% solvent B which was maintained for 7 minutes. After that the system was switched back to 60% solvent B and 40% solvent A for 3 minutes; The column was equilibrated for 3 min before the next injection and run at a flow rate of…		55°C	400	lipidomics	Carlos Calderon	2019-09-23
941	ST001313	CH001602	RP	L1	50	2.1	1.8	Waters	Waters ACQUITY UPLC HSS T3	60% H2O / 40% ACN + 10 mM ammonium acetate	5% H2O / 10% ACN / 85% iPrOH + 10 mM ammonium acetate	NA	NA	linear gradient over a 20 min total run time, with 60% solvent A and 40% solvent B gradient in the first 10 minutes, then the gradient was ramped in a linear fashion to 100% solvent B which was maintained for 7 minutes. After that the system was switched back to 60% solvent B and 40% solvent A for 3 minutes; The column was equilibrated for 3 min before the next injection and run at a flow rate of…		55°C	400	lipidomics	Jacob Folz	2020-01-06
942	ST001313	CH001601	RP	L1	50	2.1	1.8	Waters	Waters ACQUITY UPLC HSS T3	60% H2O / 40% ACN + 10 mM ammonium acetate	5% H2O / 10% ACN / 85% iPrOH + 10 mM ammonium acetate	NA	NA	linear gradient over a 20 min total run time, with 60% solvent A and 40% solvent B gradient in the first 10 minutes, then the gradient was ramped in a linear fashion to 100% solvent B which was maintained for 7 minutes. After that the system was switched back to 60% solvent B and 40% solvent A for 3 minutes; The column was equilibrated for 3 min before the next injection and run at a flow rate of…		55°C	400	lipidomics	Darren Creek	2020-01-13
943	ST001315	CH001605	HILIC	L122	150	4.6	5	Merck	Merck SeQuant ZIC-pHILIC	H2O + 20 mM ammonium carbonate	ACN	NA	NA	80% B decreasing to 50% B over 15 min, then to 5% B at 18 min until 21 min, increasing to 80% B at 24 min until 32 min		25°C	300	metabolomics	Ghizal Siddiqui	2020-03-03
944	ST001315	CH001604	HILIC	L122	150	4.6	5	Merck	Merck SeQuant ZIC-pHILIC	H2O + 20 mM ammonium carbonate	ACN	NA	NA	80% B decreasing to 50% B over 15 min, then to 5% B at 18 min until 21 min, increasing to 80% B at 24 min until 32 min		25°C	300	metabolomics	Ghizal Siddiqui	2020-03-03
945	ST001320	CH001610	HILIC	L8	150	2.1	3	Phenomenex	ambiguous/incorrect information	H2O + 5 mM ammonium acetate (pH 9.9)	ACN	NA	NA	15% A to 95% A in 18 min followed by an 11 minute isocratic step		40°C	200	metabolomics	Heather Christofk	2020-07-18
946	ST001323	CH001613	HILIC	NA	100	2.1	1.8	Agilent Technologies	Agilent ZORBAX RRHD HILIC Plus	50% H2O / 50% ACN + 25 mM ammonium formate + 0.1% formic acid (pH 4.6)	5% H2O / 95% ACN + 25 mM ammonium formate + 0.1% formic acid (pH 4.6)	NA	NA	NA		NA	NA	metabolomics	Ahmed Mohamed	2020-03-20
947	ST001323	CH001614	HILIC	NA	100	2.1	1.8	Agilent Technologies	Agilent ZORBAX RRHD HILIC Plus	50% H2O / 50% ACN + 25 mM ammonium formate + 0.1% formic acid (pH 4.6)	5% H2O / 95% ACN + 25 mM ammonium formate + 0.1% formic acid (pH 4.6)	NA	NA	NA		NA	NA	metabolomics	Ahmed Mohamed	2020-03-20
948	ST001323	CH001615	HILIC	NA	100	2.1	1.8	Agilent Technologies	Agilent ZORBAX RRHD HILIC Plus	50% H2O / 50% ACN + 10 mM ammonium acetate (pH 7.6)	5% H2O / 95% ACN + 10 mM ammonium acetate (pH 7.6)	NA	NA	NA		NA	NA	metabolomics	Ahmed Mohamed	2020-03-20
949	ST001324	CH001616	HILIC	L68	100	2.1	1.7	Waters	Waters ACQUITY UPLC BEH Amide	H2O + 25 mM ammonium acetate + 25 mM ammonium hydroxide (pH = 9.75)	ACN	NA	NA	40%-95% B	ambiguous/incorrect information	NA	500	metabolomics	Fei Xu	2020-09-10
950	ST001326	CH001619	RP	L7	100	2.1	5	ACE	Advanced Chromatography Technologies ACE C8-300	H2O + 10 mM ammonium acetate + 0.1% formic acid	ACN + 10 mM ammonium acetate + 0.1% formic acid	NA	NA	30% B held for 1 minute, increased to 100% B over 24 minutes and held for 20 minutes		NA	100	metabolomics	Nishikant Wase	2020-04-03
951	ST001327	CH001620	RP	L1	150	2.1	3	Thermo Fisher Scientific	Thermo Scientific Acclaim 120 C18	NA	NA	NA	NA	NA		NA	NA	NA	Sanjoy Bhattacharya	2020-03-26
952	ST001329	CH001625	HILIC	L68	150	2.1	1.7	Waters	Waters ACQUITY UPLC BEH Amide	95% H2O / 3% ACN / 2% MeOH + 10 mM ammonium acetate + 0.2% acetic acid	5% H2O / 93% ACN / 2% MeOH + 10 mM ammonium acetate + 0.2% acetic acid	NA	NA	0-3 min 95% B, 3-8 min 95 -> 50% B, 8-12 min 50% B, 12-13 min 50 – 95% B, 13-18 min 95% B		40°C	300	metabolomics	Jeremy Whitson	2020-04-03
953	ST001332	CH001629	RP	L1	50	2.1	1.7	Waters	Waters ACQUITY UPLC CSH C18	40% H2O / 60% ACN + 10 mM ammonium formate	10% ACN / 90% iPrOH + 10 mM ammonium formate	NA	NA	0.00 minutes_40% mobile phase B; 0.40 minutes_43% mobile phase B; 0.45 minutes_50% mobile phase B; 2.40 minutes_54% mobile phase B; 2.45 minutes_70% mobile phase B; 7.00 minutes_99% mobile phase B; 8.00 minutes_99% mobile phase B; 8.3 minutes_40% mobile phase B; 10 minutes_40% mobile phase B; 10.00 minutes_40% mobile phase B		55°C	500	lipidomics	Benjamin Jenkins	2020-03-30
954	ST001333	CH001630	HILIC	L114	100	2.1	3.5	Merck	Merck SeQuant ZIC-HILIC	90% H2O / 10% ACN + 5 mM ammonium formate	10% H2O / 90% ACN + 5 mM ammonium formate	NA	NA	NA		40°C	200	metabolomics	Simona Codreanu	2020-09-29
955	ST001334	CH001631	RP	L1	150	4.6	3	Phenomenex	Phenomenex Luna C18(2)	NA	NA	NA	NA	NA		NA	NA	NA	Tamil Anthonymuthu	2020-04-16
956	ST001336	CH001636	RP	L1	50	2.1	1.8	Agilent Technologies	Agilent ZORBAX RRHD Eclipse Plus C18	NA	NA	NA	NA	NA		NA	NA	NA	Jeffrey Molendijk	2020-04-27
957	ST001336	CH001635	HILIC	NA	100	2.1	1.8	Agilent Technologies	Agilent ZORBAX RRHD HILIC Plus	NA	NA	NA	NA	NA		NA	NA	NA	Jeffrey Molendijk	2020-04-27
958	ST001336	CH001634	HILIC	NA	100	2.1	1.8	Agilent Technologies	Agilent ZORBAX RRHD HILIC Plus	NA	NA	NA	NA	NA		NA	NA	NA	Jeffrey Molendijk	2020-04-27
959	ST001337	CH001637	RP	L1	100	2.1	1.7	Waters	Waters ACQUITY UPLC BEH C18	H2O + 0.1% formic acid	ACN + 0.1% formic acid	NA	NA	97% A and 3% B, increasing to 45% B at 10 min and 75% B at 12 min, where it was held at 75% B until 17.5 min before returning to the initial conditions.		NA	NA	metabolomics	Fangcong Dong	2020-10-13
960	ST001338	CH001638	RP	L1	100	2.1	1.7	Waters	Waters ACQUITY UPLC BEH C18	NA	NA	NA	NA	NA		NA	NA	NA	Fangcong Dong	2020-10-13
961	ST001346	CH001646	HILIC	L122	150	4.6	5	Merck	Merck SeQuant ZIC-pHILIC	H2O + 20 mM ammonium carbonate	ACN	NA	NA	0 min-80%, 15 min-50%, 18 min-5%, 21 min-5%, 24 min-80%, 32 min-80%		25°C	300	metabolomics	Adam Rose	2020-07-20
962	ST001347	CH001647	HILIC	L122	150	4.6	5	Merck	Merck SeQuant ZIC-pHILIC	H2O + 20 mM ammonium carbonate	ACN	NA	NA	0 min-80%, 15 min-50%, 18 min-5%, 21 min-5%, 24 min-80%, 32 min-80%		25°C	300	metabolomics	Adam Rose	2020-07-20
963	ST001348	CH001648	HILIC	L122	150	4.6	5	Merck	Merck SeQuant ZIC-pHILIC	H2O + 20 mM ammonium carbonate	ACN	NA	NA	0 min-80%, 15 min-50%, 18 min-5%, 21 min-5%, 24 min-80%, 32 min-80%		25°C	300	metabolomics	Adam Rose	2020-07-20
964	ST001349	CH001649	RP	NA	NA	NA	NA	NA	NA	H2O + 0.2% formic acid	ACN + 0.2% formic acid	NA	NA	NA		50°C	NA	metabolomics	Cátia Pacífico	2020-04-30
965	ST001356	CH001658	HILIC	L122	150	2.1	5	Merck	Merck SeQuant ZIC-pHILIC	15% H2O / 85% ACN + 10 mM ammonium carbonate	60% H2O / 40% ACN + 10 mM ammonium carbonate	NA	NA	100% A for 2 minutes, ramped to 100% B over 18 minutes, held at 100% B for 5 minutes, and equilibrated at 100% A for 25 minutes		30°C	150	metabolomics	Angela Boysen	2020-07-21
966	ST001356	CH001657	Other	L10	50	2.1	1.8	Waters	Waters ACQUITY UPLC HSS CN	H2O + 0.1% formic acid	ACN + 0.1% formic acid	NA	NA	5% B for 2 minutes, ramped to 100% B over 16 minutes, held at 100% B for 2 minutes, and equilibrated at 5% B for 5 minutes		35°C	400	metabolomics	Angela Boysen	2020-07-21
967	ST001357	CH001659	RP	L1	100	2.1	1.8	Waters	ambiguous/incorrect information	NA	NA	NA	NA	NA		NA	NA	NA	Evans Ethan	2020-06-08
968	ST001359	CH001662	RP	L1	100	2.1	1.7	Waters	Waters ACQUITY UPLC CSH C18	40% H2O / 60% ACN + 10 mM ammonium formate + 0.1% formic acid + 5 µM phosphoric acid	10% ACN / 90% iPrOH + 10 mM ammonium formate + 0.1% formic acid + 5 µM phosphoric acid	NA	NA	0-2 min 30% (B); 2-8 min 50% (B); 8-15 min 99% (B), 15-16 min 99% (B), 16-17 min 30% (B)		NA	NA	lipidomics	Giovanny Rodriguez Blanco	2020-09-29
969	ST001362	CH001665	RP	L1	100	2	1.7	Waters	ambiguous/incorrect information	H2O + 0.1% formic acid	ACN	NA	NA	Solvent B (acetonitrile) was increased from 5% to 70% over 30 min, then to 95% over 3 min, held at 95% for 3 min, then returned to 5% for equilibrium		60°C	560	metabolomics	Suarav Sarma	2020-05-13
970	ST001365	CH001671	RP	L1	50	2.1	1.7	Waters	Waters ACQUITY UPLC BEH C18	H2O + 2 mM ammonium acetate + 0.1% formic acid	MeOH + 2 mM ammonium acetate + 0.1% formic acid	NA	NA	NA		50°C	300	metabolomics	Tara Gallagher	2020-06-01
971	ST001367	CH001674	HILIC	L3	100	2.1	1.8	Waters	ambiguous/incorrect information	NA	NA	NA	NA	NA		NA	NA	NA	Kylynda Bauer	2020-08-03
972	ST001367	CH001673	RP	L7	50	2.1	1.7	Waters	ambiguous/incorrect information	NA	NA	NA	NA	NA		NA	NA	NA	Kylynda Bauer	2020-08-03
973	ST001368	CH001675	RP	L7	50	2.1	1.7	Waters	ambiguous/incorrect information	NA	NA	NA	NA	NA		NA	NA	NA	Kylynda Bauer	2020-08-03
974	ST001368	CH001676	HILIC	L3	100	2.1	1.8	Waters	ambiguous/incorrect information	NA	NA	NA	NA	NA		NA	NA	NA	Kylynda Bauer	2020-08-03
975	ST001369	CH001677	RP	L1	150	2.1	3	Merck	Merck Discovery HS C18	H2O + 0.1% formic acid	ACN + 0.1% formic acid	NA	NA	The initial condition was set at 25% B, increasing to 95% B in 35 min, followed by re-equilibration for 1 min, finally it was held for 9 min in initial conditions		40°C	600	metabolomics	David Obeso Montero	2020-09-29
976	ST001369	CH001678	RP	L1	150	2.1	3	Merck	Merck Discovery HS C18	H2O + 0.1% formic acid	ACN + 0.1% formic acid	NA	NA	The initial condition was set at 25% B, increasing to 95% B in 35 min, followed by re-equilibration for 1 min, finally it was held for 9 min in initial conditions		40°C	600	metabolomics	David Obeso Montero	2020-09-29
977	ST001370	CH001680	RP	L1	50	2.1	1.8	Agilent Technologies	Agilent ZORBAX RRHD Eclipse Plus C18	H2O + 0.1% formic acid	ACN + 0.1% formic acid	NA	NA	0%B held for 0.5 minutes, increased to 100%B over 3.5 minutes. Hold B at 100% for 1.5 minutes, and then return to 0%B over 0.5 minutes		35°C	300	metabolomics	Megan Kelman	2020-06-01
978	ST001371	CH001681	RP	NA	100	2.1	1.7	Waters	ambiguous/incorrect information	H2O + 0.1% formic acid	MeOH + 0.1% formic acid	NA	NA	0 min, 2% B; 0.25 min, 2 % B; 12.25 min, 99 % B; 13.0 min, 99 % B; 13.01 min; 2 % B; 17.00 min; 2 % B and then the column was equilibrated for 5 min prior to each analysis		45°C	450	metabolomics	Cristina López-Hidalgo	2020-06-01
979	ST001374	CH001685	RP	L1	100	2.1	1.8	Agilent Technologies	Agilent ZORBAX RRHD Eclipse Plus C18	H2O + 0.2% formic acid	ACN	NA	NA	0−10 min, 5%−35% B; 10−12 min, 35−100% B; 12−15 min, 100% B; 15−15.01 min, 100%−5% B; 15.01−18 min, 5% B		40°C	300	metabolomics	Lei Xu	2020-05-22
980	ST001377	CH001687	RP	L96	50	2.1	1.8	Agilent Technologies	Agilent ZORBAX RRHT StableBond SB-Aq	97% H2O / 3% MeOH + 10 mM acetate + 10 mM tributylamine	ACN	NA	NA	NA		NA	600	metabolomics	Leili Rohani	2020-07-20
981	ST001381	CH001691	RP	L1	150	2.1	3	Thermo Fisher Scientific	ambiguous/incorrect information	NA	NA	NA	NA	NA		NA	NA	NA	Sanjoy Bhattacharya	2020-05-22
982	ST001382	CH001692	RP	L1	100	2.1	2.6	Thermo Fisher Scientific	Thermo Scientific Accucore C18	H2O + 0.1% formic acid	ACN	NA	NA	20 minute gradient run with a flow rate of 200 µl/min as follows- hold at 10% acetonitrile for 30 seconds and gradually ramp up to 15%, 20%, 50%, 60% and 90% acetonitrile by 3, 6, 10, 12, 13 minutes, hold at 90% acetonitrile till 15 minutes, ramp down to 10% acetonitrile by 15.5 minutes and hold till 20 minutes		NA	200	metabolomics	Dhanasekaran Shanmugam	2020-06-01
983	ST001384	CH001695	RP	L1	100	2.1	1.7	Waters	Waters ACQUITY UPLC BEH C18	NA	NA	NA	NA	NA		NA	NA	NA	Manuel Llinás	2020-08-20
984	ST001384	CH001696	RP	L1	100	2.1	2.5	Waters	Waters Xselect HSS T4	NA	NA	NA	NA	NA		NA	NA	NA	Manuel Llinás	2020-08-20
985	ST001384	CH001697	RP	L1	100	2.1	1.7	Waters	Waters ACQUITY UPLC CSH C18	NA	NA	NA	NA	NA		NA	NA	NA	Manuel Llinás	2020-08-20
986	ST001384	CH001698	RP	L1	100	2.1	1.7	Waters	Waters ACQUITY UPLC CSH C18	NA	NA	NA	NA	NA		NA	NA	NA	Manuel Llinás	2020-08-20
987	ST001388	CH001703	RP	NA	NA	NA	NA	NA	NA	NA	NA	NA	NA	NA		NA	NA	NA	Ulrike Rolle-Kampczyk	2020-06-10
988	ST001389	CH001704	RP	NA	NA	NA	NA	NA	NA	NA	NA	NA	NA	NA		NA	NA	NA	Ulrike Rolle-Kampczyk	2020-06-10
989	ST001391	CH001705	RP	L7	100	2.1	2.5	Agilent Technologies	ambiguous/incorrect information	H2O + 0.1% formic acid	ACN + 0.1% formic acid	NA	NA	2-98% non-linear gradient	ambiguous/incorrect information	50°C	250	metabolomics	John Belisle	2020-09-21
990	ST001393	CH001707	HILIC	L122	150	2.1	5	Merck	Merck SeQuant ZIC-pHILIC	NA	NA	NA	NA	NA		NA	NA	NA	Hannah Dawson	2020-09-29
991	ST001393	CH001708	Other	L10	100	2.1	1.8	Waters	Waters ACQUITY UPLC HSS CN	NA	NA	NA	NA	NA		NA	NA	NA	Hannah Dawson	2020-09-29
992	ST001396	CH001711	RP	L1	100	3	3.5	Agilent Technologies	Agilent ZORBAX Eclipse XDB-C18	NA	NA	NA	NA	NA		NA	NA	NA	Ulrike Rolle-Kampczyk	2020-06-10
993	ST001397	CH001712	RP	L1	100	2.1	1.8	Agilent Technologies	Agilent ZORBAX RRHD Eclipse Plus C18	NA	NA	NA	NA	NA		NA	NA	NA	Ulrike Rolle-Kampczyk	2020-06-10
994	ST001398	CH001713	HILIC	L8	150	2.1	3	Phenomenex	ambiguous/incorrect information	NA	NA	NA	NA	NA		NA	NA	NA	Maureen Kachman	2020-06-18
995	ST001402	CH001717	RP	L7	100	2.1	1.7	Waters	Waters ACQUITY UPLC BEH C8	NA	NA	NA	NA	NA		NA	NA	NA	Brooke Fridley	2020-09-10
996	ST001404	CH001719	RP	L1	50	2.1	1.7	Waters	Waters ACQUITY UPLC BEH C18	NA	NA	NA	NA	NA		NA	NA	NA	Brooke Fridley	2020-09-10
997	ST001405	CH001720_pos	RP	L1	50	2.1	3	Waters	Waters XBridge BEH C18	ambiguous/incorrect information	10% ACN / 90% iPrOH + 10 mM ammonium formate + 0.1% formic acid	NA	NA	initial conditions were 60% A and 40% B, increasing to 43% B at 2 minutes, 50% B at 2.1 minutes, 54% B at 12 minutes, 70% B at 12.1 minutes and 99% B at 18 minutes, held at 99% B until 20.0 minutes before returning to the initial conditions		55°C	225	lipidomics	Le Duc Huy Ta	2020-07-24
998	ST001405	CH001720_neg	RP	L1	50	2.1	3	Waters	Waters XBridge BEH C18	ambiguous/incorrect information	10% ACN / 90% iPrOH + 10 mM ammonium acetate	NA	NA	initial conditions were 60% A and 40% B, increasing to 43% B at 2 minutes, 50% B at 2.1 minutes, 54% B at 12 minutes, 70% B at 12.1 minutes and 99% B at 18 minutes, held at 99% B until 20.0 minutes before returning to the initial conditions		55°C	225	lipidomics	Horvatovich Péter	2020-10-13
999	ST001408	CH001724	HILIC	L68	100	2.1	1.7	Waters	Waters ACQUITY UPLC BEH Amide	H2O + 0.1% formic acid	ACN + 0.1% formic acid	NA	H2O + 100 mM ammonium formate (pH 3)	gradient of 95% B and 5% D was increase linearly to 70% A, 25% B and 5% D over a 5min period at 0.4mL/min flow rate, followed by 1 min isocratic gradient at 100 % A at 0.4mL/min flow rate		NA	400	metabolomics	Jody Vykoukal	2020-07-02
1000	ST001408	CH001725	RP	L1	100	2.1	1.8	Waters	Waters ACQUITY UPLC HSS T3	H2O + 0.1% formic acid	ACN + 0.1% formic acid	NA	H2O + 100 mM ammonium formate (pH 3)	gradient of was as follows: starting conditions, 100% A, with linear increase to final conditions of 5% A, 95% B followed by isocratic gradient at 95% B, 5% D for 1 min	ambiguous/incorrect information	45°C	NA	metabolomics	Jody Vykoukal	2020-07-02
1001	ST001408	CH001726	RP	L1	100	2.1	1.8	Waters	Waters ACQUITY UPLC HSS T3	H2O	ACN	iPrOH	H2O + 500 mM ammonium formate (pH 3)	gradient of 20% A, 30% B, 49% C and 1% D was increased linearly to 10% B, 89% C and 1 % D for 5.5 min, followed by isocratic elution at 10% B, 89%C and 1%D for 1.5 min and column equilibration with initial conditions for 1min		55°C	NA	?	Jody Vykoukal	2020-07-02
1002	ST001413	CH001733	HILIC	L3	100	2.1	2.6	Thermo Fisher Scientific	Thermo Scientific Accucore HILIC	NA	NA	NA	NA	NA		NA	NA	NA	Siwei Chen	2020-07-24
1003	ST001422	CH001745	HILIC	L3	50	2.1	2.6	Thermo Fisher Scientific	Thermo Scientific Accucore HILIC	H2O	ACN	H2O + 2% formic acid	NA	25% A, 70% B, 5% C hold for 2 min, with linear gradient to 75% A, 20% B, 5% C at 6 min, hold for 4 min, resulting in a total analytical run time of 10 min + 0.35 mL/min until 2 min, increased to 0.4 mL/min at 6 min and held for 4 min		60°C	350/400	metabolomics	Karan Uppal	2020-07-20
1004	ST001422	CH001746	RP	L1	50	2.1	2.6	Thermo Fisher Scientific	Thermo Scientific Accucore C18	H2O	ACN	H2O + 2% formic acid	NA	80% A, 15% B, 5% C hold for 0.5 min, with linear gradient to 0% A, 95% B, 5% C at 2 min, hold for 4min, resulting in a total analytical run time of 10 min + 0.35 mL/min until 2 min, increased to 0.4 mL/min at 6 min and held for 4 min		60°C	350/400	metabolomics	Karan Uppal	2020-07-20
1005	ST001423	CH001747	HILIC	L3	50	2.6	NA	Thermo Fisher Scientific	Thermo Scientific Accucore HILIC	H2O	ACN	H2O + 2% formic acid	NA	25% A, 70% B, 5% C hold for 2 min, with linear gradient to 75% A, 20% B, 5% C at 6 min, hold for 4 min, resulting in a total analytical run time of 10 min + 0.35 mL/min until 2 min, increased to 0.4 mL/min at 6 min and held for 4 min		60°C	350/400	metabolomics	Karan Uppal	2020-07-20
1006	ST001423	CH001748	HILIC	L3	50	2.1	NA	Thermo Fisher Scientific	Thermo Scientific Accucore HILIC	H2O	ACN	H2O + 2% formic acid	NA	80% A, 15% B, 5% C hold for 0.5 min, with linear gradient to 0% A, 95% B, 5% C at 2 min, hold for 4min, resulting in a total analytical run time of 10 min +0.35 mL/min until 2 min, increased to 0.4 mL/min at 6 min and held for 4 min		60°C	350/400	metabolomics	Karan Uppal	2020-07-20
1007	ST001427	CH001753	RP	L1	100	2.1	3.5	Agilent Technologies	Agilent ZORBAX SB-C18	NA	NA	NA	NA	NA		NA	NA	NA	Oihane E. Alboniga	2020-07-30
1008	ST001427	CH001752	RP	L1	100	2.1	3.5	Agilent Technologies	Agilent ZORBAX SB-C18	NA	NA	NA	NA	NA		NA	NA	NA	Oihane E. Alboniga	2020-07-30
1009	ST001430	CH001758	RP	L1	100	2.1	1.8	Agilent Technologies	Agilent ZORBAX RRHD Eclipse Plus C18	H2O + 0.06% acetic acid	MeOH + 0.06% acetic acid	NA	NA	NA		NA	600	metabolomics	Liang Liang	2020-07-24
1010	ST001431	CH001759	RP	L1	100	2.1	1.8	Waters	ambiguous/incorrect information	H2O + 0.1% formic acid	iPrOH + 0.1% formic acid	NA	NA	isocratic 15% B (0.00 − 2.00 min), linear gradient 15% to 33% B (2.01–6.00 min), linear gradient 33% to 34% B (6.01–7.50 min), linear gradient 34% to 36% B (7.51–12.00 min), isocratic 100% B (12.01–13.00 min), isocratic 15% B (13.01–15.00 min)		NA	350	lipidomics	Oliver Fiehn	2017-07-01
1011	ST001434	CH001761	RP	NA	100	0.5	5	Agilent Technologies	Agilent mRP-Recovery C18 column	NA	NA	NA	NA	NA		NA	NA	NA	Alessia Ferrarini	2020-09-25
1012	ST001435	CH001762	HILIC	L114	100	2.1	2.7	Agilent Technologies	Agilent InfnityLab Poroshell 120 HILIC-Z	H2O + 20 mM ammonium formate	10% H2O / 90% ACN + 20 mM ammonium formate	NA	NA	0 min, 100% B; 0.5 min, 100% B; 5.3 min, 80% B; 9.5 min, 30% B; 13.5 min, 30% B, 14.5 min 100% B and 16.5 min, 100% B.		35°C	350	metabolomics	Justin Renaud	2020-07-29
1013	ST001436	CH001763	RP	L1	100	3	2.7	Agilent Technologies	Agilent InfnityLab Poroshell 120 EC-C18	NA	NA	NA	NA	NA		40°C	400	NA	Andriy Morgun	2020-09-21
1014	ST001441	CH001769	HILIC	L68	100	2.1	3.5	Waters	Waters XBridge BEH Amide	NA	NA	NA	NA	NA		NA	NA	NA	Xiaojing Liu	2020-08-06
1015	ST001441	CH001770	RP	L1	100	2	3	Phenomenex	ambiguous/incorrect information	NA	NA	NA	NA	NA		NA	NA	NA	Xiaojing Liu	2020-08-06
1016	ST001447	CH001776	Other	L81	250	2	4	Thermo Fisher Scientific	ambiguous/incorrect information	NA	NA	NA	NA	NA		NA	NA	NA	Gerhard Hildebrandt	2020-09-10
1017	ST001450	CH001778	HILIC	L68	150	2.1	2.5	Waters	Waters XBridge BEH Amide	95% H2O / 5% ACN + 5 mM ammonium acetate + 0.1% acetic acid	5% H2O / 95% ACN + 5 mM ammonium acetate + 0.1% acetic acid	NA	NA	100% mobile phase B for 1.5 min, 100 to 78% B from 1.5-6.0 min, 78 to 50% B from 6.0-9.0 min, 50% B from 9.0-15.0 min, restoration to 100% B from 15.0-17.0 min, and continued 100% B from 17.0-30.0 to equilibrate the LC column		35°C	300	metabolomics	Xinyu Zhang	2020-09-10
1018	ST001450	CH001779	HILIC	L68	150	2.1	2.5	Waters	Waters XBridge BEH Amide	95% H2O / 5% ACN + 5 mM ammonium acetate + 0.1% acetic acid	5% H2O / 95% ACN + 5 mM ammonium acetate + 0.1% acetic acid	NA	NA	100% mobile phase B for 1.5 min, 100 to 78% B from 1.5-6.0 min, 78 to 50% B from 6.0-9.0 min, 50% B from 9.0-15.0 min, restoration to 100% B from 15.0-17.0 min, and continued 100% B from 17.0-30.0 to equilibrate the LC column		35°C	300	metabolomics	Xinyu Zhang	2020-09-10
1019	ST001450	CH001780	HILIC	L68	150	2.1	2.5	Waters	Waters XBridge BEH Amide	95% H2O / 5% ACN + 5 mM ammonium acetate + 0.1% acetic acid	5% H2O / 95% ACN + 5 mM ammonium acetate + 0.1% acetic acid	NA	NA	100% mobile phase B for 1.5 min, 100 to 78% B from 1.5-6.0 min, 78 to 50% B from 6.0-9.0 min, 50% B from 9.0-15.0 min, restoration to 100% B from 15.0-17.0 min, and continued 100% B from 17.0-30.0 to equilibrate the LC column		35°C	300	metabolomics	Xinyu Zhang	2020-09-10
1020	ST001450	CH001781	HILIC	L68	150	2.1	2.5	Waters	Waters XBridge BEH Amide	95% H2O / 5% ACN + 5 mM ammonium acetate + 0.1% acetic acid	5% H2O / 95% ACN + 5 mM ammonium acetate + 0.1% acetic acid	NA	NA	100% mobile phase B for 1.5 min, 100 to 78% B from 1.5-6.0 min, 78 to 50% B from 6.0-9.0 min, 50% B from 9.0-15.0 min, restoration to 100% B from 15.0-17.0 min, and continued 100% B from 17.0-30.0 to equilibrate the LC column		35°C	300	metabolomics	Xinyu Zhang	2020-09-10
1021	ST001451	CH001783	RP	L1	150	2	3	Phenomenex	ambiguous/incorrect information	NA	NA	NA	NA	NA		NA	NA	NA	Jeffrey Peterson	2020-09-10
1022	ST001451	CH001782	RP	L1	150	1	3	Phenomenex	ambiguous/incorrect information	NA	NA	NA	NA	NA		NA	NA	NA	Jeffrey Peterson	2020-09-10
1023	ST001452	CH001784	HILIC	L68	150	2.1	1.7	Waters	Waters ACQUITY UPLC BEH Amide	NA	NA	NA	NA	NA		NA	NA	NA	Joanna Chiu	2020-09-10
1024	ST001453	CH001785	Other	L81	250	2	4	Thermo Fisher Scientific	ambiguous/incorrect information	NA	NA	NA	NA	NA		NA	NA	NA	Gerhard Hildebrandt	2020-09-10
1025	ST001467	CH001789	RP	L1	100	2	NA	Agilent Technologies	Agilent ZORBAX Eclipse XDB-C18	H2O + 0.2% formic acid	ACN + 0.2% formic acid	NA	NA	0% B for 0.5 min, 0% to 95% B for 5 min, hold at 95% B for 1 min, 95% to 0% B for 0.5 min, then hold at 0% B for 2.5 min		50°C	500	metabolomics	Hyun Ju Yoo	2020-09-21
1026	ST001467	CH001788	RP	L1	50	2	NA	Phenomenex	Phenomenex Synergi Fusion-RP	H2O + 5 mM ammonium acetate	ACN + 5 mM ammonium acetate	NA	NA	0% B for 5 min, 0% to 90% B for 2 min, hold at 90% B for 8 min, 90% to 0% B for 1 min, and then hold at 0% B for 9 min + 70 μL/min except for minutes 7 to 15, when it was 140 µL/min		23°C	70/140	metabolomics	Hyun Ju Yoo	2020-09-21
1027	ST001470	CH001791	Other	L81	250	2	4	Thermo Fisher Scientific	ambiguous/incorrect information	NA	NA	NA	NA	NA		NA	NA	NA	Gerhard Hildebrandt	2020-09-10
1028	ST001472	CH001793	Other	L81	250	2	4	Thermo Fisher Scientific	ambiguous/incorrect information	NA	NA	NA	NA	NA		NA	NA	NA	Gerhard Hildebrandt	2020-09-10
1029	ST001474	CH001795	Other	L81	250	2	4	Thermo Fisher Scientific	ambiguous/incorrect information	NA	NA	NA	NA	NA		NA	NA	NA	Gerhard Hildebrandt	2020-09-10
1030	ST001477	CH001797	RP	L1	150	2.1	3	Thermo Fisher Scientific	ambiguous/incorrect information	NA	NA	NA	NA	NA		NA	NA	NA	Sanjoy Bhattacharya	2020-09-10
1031	ST001492	CH001812	HILIC	L8	150	1	3	Phenomenex	Phenomenex Luna NH2	H2O	ACN	NA	NA	30 μL/min as follows: 98% B at 0 min, 95% B at 1 min, 80% B at 5 min, 46% B at 6 min, 14.7% B at 13 min, 0% B at 17 min, 100% B at 17.1 min, and 100% B at 23 min		NA	NA	metabolomics	Hannah Baumann	2020-10-13
1032	ST001493	CH001813	RP	L1	100	2.1	1.7	Waters	Waters ACQUITY UPLC CSH C18	40% H2O / 60% ACN + 10 mM ammonium formate + 0.1% formic acid	10% ACN / 90% iPrOH 10:90 + 10 mM ammonium formate + 0.1% formic acid	NA	NA	40% mobile phase B and raised to 43% mobile phase B in 2 min. The percentage of mobile phase B raised to 50% in the next 0.1 min and increased to 54% in next 9.9 min. Mobile phase B raised to 70% in 0.1 min and increased to 99% in 5.9 min and maintained at 99% for 1 min. Then the percentage of mobile phase B went back to 40% in 0.1 min and the system was equilibrated for 3.9 min before the next r…		55°C	400	lipidomics	Oliver Fiehn	2017-07-01
1033	ST001494	CH001814	RP	L1	100	2.1	1.9	Thermo Fisher Scientific	Thermo Scientific Hypersil GOLD	NA	NA	NA	NA	NA		NA	NA	NA	Vanessa Mancini	2020-10-13
